# Supplementary material for: 2-(4-Meth­oxy­phen­yl)-4-oxo-4-phenyl­butane­nitrile
Source: Acta Crystallogr Sect E Struct Rep Online. 2012 Feb 17;68(Pt 3):o737. doi: 10.1107/S1600536812006290 (PMC3295506; doi:10.1107/S1600536812006290)
Supplement: Supplementary file 1 [file e-68-0o737-sup1.cif]

##############################################################################
#                                                                            #
# This CIF contains the data in a paper accepted for publication in          #
# Acta Crystallographica Section E. It conforms to the requirements of       #
# Notes for Authors for Acta Crystallographica Section E, and has been       #
# peer reviewed under the auspices of the IUCr Commission on Journals.       #
#                                                                            #
# Full details of the Crystallographic Information File format               #
# are given in the paper "The Crystallographic Information File (CIF):       #
# a New Standard Archive File for Crystallography" by S. R. Hall, F. H.      #
# Allen and I. D. Brown [Acta Cryst. (1991), A47, 655-685].                  #
#                                                                            #
# The current version of the core CIF dictionary is obtainable from          #
# ftp://ftp.iucr.org/pub/cif_core.dic.                                       #
#                                                                            #
# Software is freely available for graphical display of the structure(s)     #
# in this CIF. For information consult the CIF software page                 #
# http://www.iucr.org/resources/cif/software.                                #
#                                                                            #
# This file may be used for bona fide research purposes within the           #
# scientific community so long as proper attribution is given to the journal # 
# article from which it was obtained.                                        #
#                                                                            #
##############################################################################
data_global
_audit_creation_method     SHELXL-97
_journal_date_recd_electronic     2012-02-12
_journal_date_accepted     2012-02-13
_journal_name_full     'Acta Crystallographica, Section E'
_journal_year     2012
_journal_volume     68
_journal_issue      3
_journal_page_first     o737
_journal_page_last     o737
_journal_paper_category     QO
_journal_paper_doi     10.1107/S1600536812006290
_journal_coeditor_code     XU5470
_publ_contact_author_name     ' Edward RT Tiekink '
_publ_contact_author_address
;
Department of Chemistry, University of Malaya,
50603 Kuala Lumpur, Malaysia
;
_publ_contact_author_email
;
edward.tiekink@gmail.com
;
_publ_contact_author_fax     ' +60 3 7967 4193 '
_publ_contact_author_phone     ' +60 3 7967 6775 '
_publ_section_title
;
2-(4-Methoxyphenyl)-4-oxo-4-phenylbutanenitrile
;
loop_
    _publ_author_name
    _publ_author_footnote
    _publ_author_address
    'Alaa A.-M. Abdel-Aziz'
;
Additional correspondence author, e-mail: alaa_moenes@yahoo.com.
;
;
Department of Pharmaceutical Chemistry, College of Pharmacy,
King Saud University, Riyadh 11451, Saudi Arabia
and
Department of Medicinal Chemistry, Faculty of Pharmacy,
University of Mansoura,
Mansoura 35516, Egypt
;
    'Adel S. El-Azab' .
;
Department of Pharmaceutical Chemistry, College of Pharmacy,
King Saud University, Riyadh 11451, Saudi Arabia
and
Department of Organic Chemistry, Faculty of Pharmacy,
Al-Azhar University,
Cairo 11884, Egypt
;
    'Ng, Seik Weng' .
;
Department of Chemistry, University of Malaya,
50603 Kuala Lumpur, Malaysia
and
Chemistry Department, Faculty of Science,
King Abdulaziz University, PO Box 80203 Jeddah, Saudi Arabia
;
    'Tiekink, Edward R. T.' .
;
Department of Chemistry, University of Malaya,
50603 Kuala Lumpur, Malaysia
;
data_I
_audit_creation_method     SHELXL-97
_chemical_name_systematic
;
2-(4-Methoxyphenyl)-4-oxo-4-phenylbutanenitrile
;
_chemical_name_common     ?
_chemical_formula_moiety     'C17 H15 N O2'
_chemical_formula_sum     'C17 H15 N O2'
_chemical_formula_iupac     'C17 H15 N O2'
_chemical_formula_weight     265.30
_chemical_melting_point     ?
_symmetry_cell_setting     orthorhombic
_symmetry_space_group_name_H-M     'P b c a'
_symmetry_space_group_name_Hall     '-P 2ac 2ab'
loop_
    _symmetry_equiv_pos_as_xyz
    'x, y, z'
    '-x+1/2, -y, z+1/2'
    '-x, y+1/2, -z+1/2'
    'x+1/2, -y+1/2, -z'
    '-x, -y, -z'
    'x-1/2, y, -z-1/2'
    'x, -y-1/2, z-1/2'
    '-x-1/2, y-1/2, z'
_cell_length_a     9.5730(2)
_cell_length_b     8.7748(2)
_cell_length_c     32.0620(7)
_cell_angle_alpha     90.00
_cell_angle_beta     90.00
_cell_angle_gamma     90.00
_cell_volume     2693.25(10)
_cell_formula_units_Z     8
_cell_measurement_reflns_used     2587
_cell_measurement_theta_min     2.7541
_cell_measurement_theta_max     76.0072
_cell_measurement_temperature     100(2)
_exptl_crystal_description     prism
_exptl_crystal_colour     colourless
_exptl_crystal_size_max     0.30
_exptl_crystal_size_mid     0.30
_exptl_crystal_size_min     0.05
_exptl_crystal_density_diffrn     1.309
_exptl_crystal_density_meas     ?
_exptl_crystal_density_method     'not measured'
_exptl_crystal_F_000     1120
_exptl_absorpt_coefficient_mu     0.689
_exptl_absorpt_correction_type     multi-scan
_exptl_absorpt_process_details     '(CrysAlis PRO; Agilent, 2011)'
_exptl_absorpt_correction_T_min     0.65099
_exptl_absorpt_correction_T_max     1.00000
_diffrn_ambient_temperature     100(2)
_diffrn_radiation_type     CuK\a
_diffrn_radiation_wavelength     1.5418
_diffrn_radiation_source     'SuperNova (Cu) X-ray Source'
_diffrn_radiation_monochromator     Mirror
_diffrn_measurement_device_type
                  'Agilent SuperNova Dual diffractometer with an Atlas detector'
_diffrn_measurement_method     '\w scan'
_diffrn_detector_area_resol_mean     10.4041
_diffrn_reflns_number     6569
_diffrn_reflns_av_R_equivalents     0.0193
_diffrn_reflns_av_sigmaI/netI     0.0216
_diffrn_reflns_theta_min     2.76
_diffrn_reflns_theta_max     76.20
_diffrn_reflns_theta_full     76.20
_diffrn_measured_fraction_theta_max     0.981
_diffrn_measured_fraction_theta_full     0.981
_diffrn_reflns_limit_h_min     -11
_diffrn_reflns_limit_h_max     11
_diffrn_reflns_limit_k_min     -10
_diffrn_reflns_limit_k_max     10
_diffrn_reflns_limit_l_min     -33
_diffrn_reflns_limit_l_max     39
_diffrn_standards_number     0
_diffrn_standards_interval_count     0
_diffrn_standards_interval_time     0
_diffrn_standards_decay_%     0
_refine_special_details
;
Refinement of <i>F</i>^2^ against ALL reflections. The weighted <i>R</i>-factor
<i>wR</i> and goodness of fit <i>S</i> are based on <i>F</i>^2^, conventional
<i>R</i>-factors <i>R</i> are based on <i>F</i>, with <i>F</i> set to zero for
negative <i>F</i>^2^. The threshold expression of <i>F</i>^2^ >
\s(<i>F</i>^2^) is used only for calculating <i>R</i>-factors(gt) <i>etc</i>.
and is not relevant to the choice of reflections for refinement.
<i>R</i>-factors based on <i>F</i>^2^ are statistically about twice as large
as those based on <i>F</i>, and <i>R</i>- factors based on ALL data will be
even larger.
;
_reflns_number_total     2764
_reflns_number_gt     2410
_reflns_threshold_expression     I>2\s(I)
_refine_ls_structure_factor_coef     Fsqd
_refine_ls_matrix_type     full
_refine_ls_R_factor_all     0.0436
_refine_ls_R_factor_gt     0.0368
_refine_ls_wR_factor_gt     0.0946
_refine_ls_wR_factor_ref     0.1012
_refine_ls_goodness_of_fit_ref     1.016
_refine_ls_restrained_S_all     1.016
_refine_ls_number_reflns     2764
_refine_ls_number_parameters     181
_refine_ls_number_restraints     0
_refine_ls_hydrogen_treatment     constr
_refine_ls_weighting_scheme     calc
_refine_ls_weighting_details
         'calc w=1/[\s^2^(Fo^2^)+(0.0514P)^2^+0.8432P] where P=(Fo^2^+2Fc^2^)/3'
_atom_sites_solution_hydrogens     geom
_atom_sites_solution_primary     direct
_atom_sites_solution_secondary     difmap
_refine_ls_shift/su_max     0.001
_refine_ls_shift/su_mean     0.000
_refine_diff_density_max     0.205
_refine_diff_density_min     -0.207
_refine_ls_extinction_method     none
_refine_ls_extinction_coef     ?
loop_
    _atom_type_symbol
    _atom_type_description
    _atom_type_scat_dispersion_real
    _atom_type_scat_dispersion_imag
    _atom_type_scat_source
    'C' 'C' 0.0181 0.0091
                         'International Tables Vol C Tables 4.2.6.8 and 6.1.1.4'
    'H' 'H' 0.0000 0.0000
                         'International Tables Vol C Tables 4.2.6.8 and 6.1.1.4'
    'N' 'N' 0.0311 0.0180
                         'International Tables Vol C Tables 4.2.6.8 and 6.1.1.4'
    'O' 'O' 0.0492 0.0322
                         'International Tables Vol C Tables 4.2.6.8 and 6.1.1.4'
_computing_data_collection     'CrysAlis PRO (Agilent, 2011)'
_computing_cell_refinement     'CrysAlis PRO (Agilent, 2011)'
_computing_data_reduction     'CrysAlis PRO (Agilent, 2011)'
_computing_structure_solution     'SHELXS97 (Sheldrick, 2008)'
_computing_structure_refinement     'SHELXL97 (Sheldrick, 2008)'
_computing_molecular_graphics
                      'ORTEP-3 (Farrugia, 1997) and DIAMOND (Brandenburg, 2006)'
_computing_publication_material     'publCIF (Westrip, 2010)'
loop_
    _atom_site_type_symbol
    _atom_site_label
    _atom_site_fract_x
    _atom_site_fract_y
    _atom_site_fract_z
    _atom_site_U_iso_or_equiv
    _atom_site_adp_type
    _atom_site_calc_flag
    _atom_site_refinement_flags
    _atom_site_occupancy
    _atom_site_symmetry_multiplicity
    _atom_site_disorder_assembly
    _atom_site_disorder_group
    O O1 0.27711(10) 0.07603(11) 0.68494(3) 0.0294(2) Uani d . 1 1 . .
    O O2 0.65190(10) 0.70231(10) 0.52150(3) 0.0267(2) Uani d . 1 1 . .
    N N1 0.49228(12) -0.01483(13) 0.60258(3) 0.0282(3) Uani d . 1 1 . .
    C C1 0.37272(13) 0.18133(13) 0.74651(4) 0.0214(3) Uani d . 1 1 . .
    C C2 0.47344(13) 0.27465(14) 0.76484(4) 0.0235(3) Uani d . 1 1 . .
    H H2 0.5322 0.3358 0.7478 0.028 Uiso calc R 1 1 . .
    C C3 0.48802(14) 0.27836(15) 0.80803(4) 0.0261(3) Uani d . 1 1 . .
    H H3 0.5570 0.3418 0.8204 0.031 Uiso calc R 1 1 . .
    C C4 0.40215(14) 0.18967(15) 0.83309(4) 0.0262(3) Uani d . 1 1 . .
    H H4 0.4124 0.1922 0.8625 0.031 Uiso calc R 1 1 . .
    C C5 0.30090(14) 0.09693(15) 0.81498(4) 0.0268(3) Uani d . 1 1 . .
    H H5 0.2420 0.0364 0.8321 0.032 Uiso calc R 1 1 . .
    C C6 0.28593(13) 0.09281(15) 0.77198(4) 0.0244(3) Uani d . 1 1 . .
    H H6 0.2165 0.0297 0.7598 0.029 Uiso calc R 1 1 . .
    C C7 0.35473(13) 0.17095(14) 0.70034(4) 0.0225(3) Uani d . 1 1 . .
    C C8 0.43447(13) 0.28103(14) 0.67269(4) 0.0231(3) Uani d . 1 1 . .
    H H8A 0.5359 0.2687 0.6777 0.028 Uiso calc R 1 1 . .
    H H8B 0.4086 0.3868 0.6802 0.028 Uiso calc R 1 1 . .
    C C9 0.40397(13) 0.25499(14) 0.62604(4) 0.0228(3) Uani d . 1 1 . .
    H H9 0.3005 0.2589 0.6220 0.027 Uiso calc R 1 1 . .
    C C10 0.45287(13) 0.10206(15) 0.61327(4) 0.0230(3) Uani d . 1 1 . .
    C C11 0.46935(13) 0.37597(14) 0.59828(4) 0.0222(3) Uani d . 1 1 . .
    C C12 0.38502(13) 0.48068(15) 0.57791(4) 0.0251(3) Uani d . 1 1 . .
    H H12 0.2867 0.4759 0.5816 0.030 Uiso calc R 1 1 . .
    C C13 0.44116(14) 0.59264(15) 0.55215(4) 0.0252(3) Uani d . 1 1 . .
    H H13 0.3818 0.6640 0.5386 0.030 Uiso calc R 1 1 . .
    C C14 0.58517(14) 0.59909(14) 0.54638(4) 0.0219(3) Uani d . 1 1 . .
    C C15 0.67095(13) 0.49409(14) 0.56660(4) 0.0230(3) Uani d . 1 1 . .
    H H15 0.7693 0.4985 0.5628 0.028 Uiso calc R 1 1 . .
    C C16 0.61369(13) 0.38362(14) 0.59212(4) 0.0233(3) Uani d . 1 1 . .
    H H16 0.6730 0.3122 0.6056 0.028 Uiso calc R 1 1 . .
    C C17 0.56675(16) 0.81515(16) 0.50178(4) 0.0293(3) Uani d . 1 1 . .
    H H17A 0.6249 0.8788 0.4836 0.044 Uiso calc R 1 1 . .
    H H17B 0.5226 0.8790 0.5231 0.044 Uiso calc R 1 1 . .
    H H17C 0.4944 0.7650 0.4851 0.044 Uiso calc R 1 1 . .
loop_
    _atom_site_aniso_label
    _atom_site_aniso_U_11
    _atom_site_aniso_U_22
    _atom_site_aniso_U_33
    _atom_site_aniso_U_12
    _atom_site_aniso_U_13
    _atom_site_aniso_U_23
    O1 0.0261(5) 0.0329(5) 0.0292(5) -0.0061(4) 0.0019(4) -0.0041(4)
    O2 0.0286(5) 0.0262(5) 0.0254(4) 0.0001(4) 0.0000(4) 0.0033(4)
    N1 0.0313(6) 0.0268(6) 0.0264(5) -0.0021(5) 0.0035(5) -0.0028(4)
    C1 0.0201(6) 0.0188(6) 0.0252(6) 0.0040(5) 0.0029(5) 0.0002(4)
    C2 0.0228(6) 0.0201(6) 0.0276(6) 0.0005(5) 0.0042(5) 0.0007(5)
    C3 0.0250(6) 0.0240(6) 0.0294(6) 0.0010(5) -0.0003(5) -0.0027(5)
    C4 0.0283(6) 0.0264(7) 0.0239(6) 0.0055(5) 0.0015(5) 0.0021(5)
    C5 0.0247(6) 0.0264(6) 0.0294(6) 0.0027(5) 0.0066(5) 0.0053(5)
    C6 0.0203(6) 0.0220(6) 0.0309(6) 0.0003(5) 0.0023(5) 0.0004(5)
    C7 0.0188(5) 0.0213(6) 0.0274(6) 0.0032(5) 0.0024(5) -0.0028(5)
    C8 0.0235(6) 0.0227(6) 0.0232(6) 0.0008(5) 0.0013(5) -0.0022(5)
    C9 0.0204(6) 0.0239(6) 0.0241(6) 0.0012(5) -0.0005(5) -0.0009(5)
    C10 0.0227(6) 0.0268(7) 0.0197(5) -0.0034(5) 0.0005(5) -0.0003(5)
    C11 0.0234(6) 0.0236(6) 0.0197(5) 0.0014(5) -0.0005(5) -0.0029(5)
    C12 0.0202(6) 0.0281(7) 0.0269(6) 0.0029(5) -0.0003(5) -0.0013(5)
    C13 0.0255(6) 0.0255(6) 0.0246(6) 0.0048(5) -0.0035(5) 0.0000(5)
    C14 0.0263(6) 0.0208(6) 0.0186(5) -0.0005(5) -0.0001(5) -0.0028(4)
    C15 0.0193(6) 0.0260(6) 0.0237(6) 0.0015(5) -0.0010(5) -0.0041(5)
    C16 0.0235(6) 0.0238(6) 0.0225(6) 0.0043(5) -0.0032(5) -0.0023(5)
    C17 0.0375(7) 0.0271(7) 0.0233(6) 0.0032(6) -0.0012(5) 0.0035(5)
_geom_special_details
;
All e.s.d.'s (except the e.s.d. in the dihedral angle between two l.s. planes)
are estimated using the full covariance matrix. The cell e.s.d.'s are taken
into account individually in the estimation of e.s.d.'s in distances, angles
and torsion angles; correlations between e.s.d.'s in cell parameters are only
used when they are defined by crystal symmetry. An approximate (isotropic)
treatment of cell e.s.d.'s is used for estimating e.s.d.'s involving l.s.
planes.
;
loop_
    _geom_bond_atom_site_label_1
    _geom_bond_atom_site_label_2
    _geom_bond_site_symmetry_2
    _geom_bond_distance
    _geom_bond_publ_flag
    O1 C7 . 1.2205(15) ?
    O2 C14 . 1.3656(15) ?
    O2 C17 . 1.4299(15) ?
    N1 C10 . 1.1454(17) ?
    C1 C2 . 1.3949(17) ?
    C1 C6 . 1.4002(17) ?
    C1 C7 . 1.4931(17) ?
    C2 C3 . 1.3921(18) ?
    C2 H2 . 0.9500 ?
    C3 C4 . 1.3881(18) ?
    C3 H3 . 0.9500 ?
    C4 C5 . 1.3924(19) ?
    C4 H4 . 0.9500 ?
    C5 C6 . 1.3865(18) ?
    C5 H5 . 0.9500 ?
    C6 H6 . 0.9500 ?
    C7 C8 . 1.5172(17) ?
    C8 C9 . 1.5409(16) ?
    C8 H8A . 0.9900 ?
    C8 H8B . 0.9900 ?
    C9 C10 . 1.4791(17) ?
    C9 C11 . 1.5201(17) ?
    C9 H9 . 1.0000 ?
    C11 C12 . 1.3865(17) ?
    C11 C16 . 1.3975(18) ?
    C12 C13 . 1.3915(18) ?
    C12 H12 . 0.9500 ?
    C13 C14 . 1.3920(18) ?
    C13 H13 . 0.9500 ?
    C14 C15 . 1.3941(17) ?
    C15 C16 . 1.3818(18) ?
    C15 H15 . 0.9500 ?
    C16 H16 . 0.9500 ?
    C17 H17A . 0.9800 ?
    C17 H17B . 0.9800 ?
    C17 H17C . 0.9800 ?
loop_
    _geom_angle_atom_site_label_1
    _geom_angle_atom_site_label_2
    _geom_angle_atom_site_label_3
    _geom_angle_site_symmetry_1
    _geom_angle_site_symmetry_3
    _geom_angle
    _geom_angle_publ_flag
    C14 O2 C17 . . 116.80(10) ?
    C2 C1 C6 . . 119.34(11) ?
    C2 C1 C7 . . 122.23(11) ?
    C6 C1 C7 . . 118.43(11) ?
    C3 C2 C1 . . 120.14(12) ?
    C3 C2 H2 . . 119.9 ?
    C1 C2 H2 . . 119.9 ?
    C4 C3 C2 . . 120.21(12) ?
    C4 C3 H3 . . 119.9 ?
    C2 C3 H3 . . 119.9 ?
    C3 C4 C5 . . 119.91(12) ?
    C3 C4 H4 . . 120.0 ?
    C5 C4 H4 . . 120.0 ?
    C6 C5 C4 . . 120.12(12) ?
    C6 C5 H5 . . 119.9 ?
    C4 C5 H5 . . 119.9 ?
    C5 C6 C1 . . 120.28(12) ?
    C5 C6 H6 . . 119.9 ?
    C1 C6 H6 . . 119.9 ?
    O1 C7 C1 . . 120.86(11) ?
    O1 C7 C8 . . 120.30(11) ?
    C1 C7 C8 . . 118.85(11) ?
    C7 C8 C9 . . 112.17(10) ?
    C7 C8 H8A . . 109.2 ?
    C9 C8 H8A . . 109.2 ?
    C7 C8 H8B . . 109.2 ?
    C9 C8 H8B . . 109.2 ?
    H8A C8 H8B . . 107.9 ?
    C10 C9 C11 . . 109.95(10) ?
    C10 C9 C8 . . 110.08(10) ?
    C11 C9 C8 . . 112.75(10) ?
    C10 C9 H9 . . 108.0 ?
    C11 C9 H9 . . 108.0 ?
    C8 C9 H9 . . 108.0 ?
    N1 C10 C9 . . 178.38(13) ?
    C12 C11 C16 . . 118.50(12) ?
    C12 C11 C9 . . 119.93(11) ?
    C16 C11 C9 . . 121.57(11) ?
    C11 C12 C13 . . 121.51(12) ?
    C11 C12 H12 . . 119.2 ?
    C13 C12 H12 . . 119.2 ?
    C14 C13 C12 . . 119.34(12) ?
    C14 C13 H13 . . 120.3 ?
    C12 C13 H13 . . 120.3 ?
    O2 C14 C13 . . 124.60(11) ?
    O2 C14 C15 . . 115.75(11) ?
    C13 C14 C15 . . 119.65(12) ?
    C16 C15 C14 . . 120.35(12) ?
    C16 C15 H15 . . 119.8 ?
    C14 C15 H15 . . 119.8 ?
    C15 C16 C11 . . 120.64(12) ?
    C15 C16 H16 . . 119.7 ?
    C11 C16 H16 . . 119.7 ?
    O2 C17 H17A . . 109.5 ?
    O2 C17 H17B . . 109.5 ?
    H17A C17 H17B . . 109.5 ?
    O2 C17 H17C . . 109.5 ?
    H17A C17 H17C . . 109.5 ?
    H17B C17 H17C . . 109.5 ?
loop_
    _geom_torsion_atom_site_label_1
    _geom_torsion_atom_site_label_2
    _geom_torsion_atom_site_label_3
    _geom_torsion_atom_site_label_4
    _geom_torsion_site_symmetry_1
    _geom_torsion_site_symmetry_2
    _geom_torsion_site_symmetry_3
    _geom_torsion_site_symmetry_4
    _geom_torsion
    _geom_torsion_publ_flag
    C6 C1 C2 C3 . . . . 0.58(18) ?
    C7 C1 C2 C3 . . . . -178.79(11) ?
    C1 C2 C3 C4 . . . . -0.23(19) ?
    C2 C3 C4 C5 . . . . -0.13(19) ?
    C3 C4 C5 C6 . . . . 0.13(19) ?
    C4 C5 C6 C1 . . . . 0.23(19) ?
    C2 C1 C6 C5 . . . . -0.58(18) ?
    C7 C1 C6 C5 . . . . 178.81(11) ?
    C2 C1 C7 O1 . . . . 171.59(11) ?
    C6 C1 C7 O1 . . . . -7.78(17) ?
    C2 C1 C7 C8 . . . . -8.58(17) ?
    C6 C1 C7 C8 . . . . 172.05(11) ?
    O1 C7 C8 C9 . . . . -0.11(16) ?
    C1 C7 C8 C9 . . . . -179.94(10) ?
    C7 C8 C9 C10 . . . . -63.64(13) ?
    C7 C8 C9 C11 . . . . 173.19(10) ?
    C10 C9 C11 C12 . . . . 126.52(12) ?
    C8 C9 C11 C12 . . . . -110.23(13) ?
    C10 C9 C11 C16 . . . . -52.54(15) ?
    C8 C9 C11 C16 . . . . 70.70(15) ?
    C16 C11 C12 C13 . . . . -0.69(18) ?
    C9 C11 C12 C13 . . . . -179.78(11) ?
    C11 C12 C13 C14 . . . . 0.55(19) ?
    C17 O2 C14 C13 . . . . 3.03(17) ?
    C17 O2 C14 C15 . . . . -177.49(10) ?
    C12 C13 C14 O2 . . . . 179.13(11) ?
    C12 C13 C14 C15 . . . . -0.33(18) ?
    O2 C14 C15 C16 . . . . -179.24(10) ?
    C13 C14 C15 C16 . . . . 0.27(18) ?
    C14 C15 C16 C11 . . . . -0.42(18) ?
    C12 C11 C16 C15 . . . . 0.62(18) ?
    C9 C11 C16 C15 . . . . 179.70(11) ?
loop_
    _geom_hbond_atom_site_label_D
    _geom_hbond_atom_site_label_H
    _geom_hbond_atom_site_label_A
    _geom_hbond_site_symmetry_A
    _geom_hbond_distance_DH
    _geom_hbond_distance_HA
    _geom_hbond_distance_DA
    _geom_hbond_angle_DHA
    C8 H8b O1 8_665 0.99 2.44 3.3102(16) 147
    C15 H15 N1 8_765 0.95 2.62 3.4250(17) 143
    C4 H4 Cg 4_646 0.95 2.82 3.5787(14) 138
    C17 H17c Cg 5_666 0.98 2.89 3.6754(15) 138
