# Supplementary material for: 2-(4-Meth­oxy­phen­yl)-4-oxo-4-phenyl­butane­nitrile
Source: Acta Crystallogr Sect E Struct Rep Online. 2012 Feb 17;68(Pt 3):o737. doi: 10.1107/S1600536812006290 (PMC3295506; doi:10.1107/S1600536812006290)
Supplement: Supplementary file 2 [file e-68-0o737-Isup2.hkl]

# 
# h,k,l, Fc-squared, Fo-squared, sigma(Fo-squared) and status flag 
# 
data_I
_shelx_title '  Pbca' 
_shelx_refln_list_code          4 
_shelx_F_calc_maximum      289.01 
_exptl_crystal_F_000      1120.00 
_reflns_d_resolution_high  0.7938 
 
loop_ 
 _symmetry_equiv_pos_as_xyz 
 'x, y, z' 
 '-x+1/2, -y, z+1/2' 
 '-x, y+1/2, -z+1/2' 
 'x+1/2, -y+1/2, -z' 
 '-x, -y, -z' 
 'x-1/2, y, -z-1/2' 
 'x, -y-1/2, z-1/2' 
 '-x-1/2, y-1/2, z' 
 
_cell_length_a     9.5730 
_cell_length_b     8.7748 
_cell_length_c    32.0620 
_cell_angle_alpha  90.000 
_cell_angle_beta   90.000 
_cell_angle_gamma  90.000 
 
_shelx_F_squared_multiplier     1.000 
 
loop_ 
 _refln_index_h 
 _refln_index_k 
 _refln_index_l 
 _refln_F_squared_calc 
 _refln_F_squared_meas 
 _refln_F_squared_sigma 
 _refln_observed_status 
   2   0   0    26519.57    24145.39     85.05 o 
   4   0   0      562.21      575.61     19.93 o 
   6   0   0       80.70       87.79     10.55 o 
   8   0   0       73.22       61.93      8.78 o 
  10   0   0      116.59      131.46     10.93 o 
   2   1   0    83524.03    77557.52    148.29 o 
   4   1   0     2055.48     2203.87     58.42 o 
   6   1   0      757.56      807.27     30.50 o 
   8   1   0       24.43       33.86      5.97 o 
  10   1   0      285.07      269.53     16.60 o 
   0   2   0     6184.53     5193.66     38.27 o 
   4   2   0     4522.27     4537.41     55.59 o 
   6   2   0        9.84       14.06      5.13 o 
   8   2   0       29.21       39.22      8.75 o 
  10   2   0      176.36      188.49     14.30 o 
   2   3   0     2227.22     2428.82     35.80 o 
   4   3   0     4797.24     5348.03     63.87 o 
   6   3   0     2768.41     2795.12     57.65 o 
   8   3   0      834.57      895.05     37.87 o 
  10   3   0      196.64      190.88     14.20 o 
   0   4   0       44.13       46.39      5.93 o 
   2   4   0     1013.74     1031.01     27.01 o 
   4   4   0       22.11        9.97      4.47 o 
   6   4   0     1341.90     1222.73     29.19 o 
   8   4   0      427.64      387.49     25.34 o 
  10   4   0      171.98      174.45     12.68 o 
   2   5   0      193.82      212.89     10.22 o 
   4   5   0       12.36       28.86      5.94 o 
   6   5   0      175.36      177.05     12.21 o 
   8   5   0      714.85      743.62     21.85 o 
  10   5   0       72.93       71.51      7.21 o 
   0   6   0      712.49      770.79     28.47 o 
   2   6   0        5.28        8.32      3.33 o 
   4   6   0     2754.20     2871.08     96.18 o 
   6   6   0     1531.88     1537.77     39.47 o 
   8   6   0      767.16      722.09     19.45 o 
  10   6   0      157.22      167.63      7.93 o 
   2   7   0      450.67      424.48     16.87 o 
   4   7   0        2.04       -4.51      4.85 o 
   6   7   0     3230.58     3143.89     65.84 o 
   8   7   0       45.15       51.55      8.62 o 
   2   8   0      858.68      887.34     33.67 o 
   4   8   0      324.13      323.27     21.19 o 
   6   8   0       69.83       71.28      9.33 o 
   8   8   0        2.81        8.43      3.06 o 
   2   9   0      850.33      842.81     29.05 o 
   4   9   0      297.04      335.52     18.56 o 
   6   9   0       42.22       65.72      6.80 o 
   2  10   0       44.55       89.79      7.73 o 
   4  10   0       10.54        9.00      2.84 o 
   1   1   1     6899.35     6407.33     35.79 o 
   2   1   1     9673.39     9644.51     31.50 o 
   3   1   1     8886.26     8787.94     33.23 o 
   4   1   1     3665.62     3791.04     32.79 o 
   5   1   1     2460.87     2667.47     41.19 o 
   6   1   1      599.62      552.63     17.82 o 
   7   1   1       41.09       49.21      6.37 o 
   8   1   1      384.33      382.91     13.43 o 
   9   1   1       36.31       34.23      4.96 o 
  10   1   1      137.50      169.96      9.42 o 
  11   1   1       65.12       54.61      7.04 o 
   0   2   1    18272.27    15948.03     47.41 o 
   1   2   1        2.56        0.28      1.22 o 
   3   2   1      235.60      211.66      7.37 o 
   4   2   1      183.48      197.99     15.95 o 
   5   2   1      555.82      539.40     15.72 o 
   6   2   1      308.73      291.12     13.03 o 
   7   2   1        0.13        5.67      3.92 o 
   8   2   1       50.20       48.26      6.41 o 
   9   2   1       34.43       33.72      5.46 o 
  10   2   1        0.17       -1.29      2.22 o 
  11   2   1       35.29       46.30      4.09 o 
   1   3   1     1150.79     1127.43     13.43 o 
   2   3   1     6188.95     6313.59     57.41 o 
   3   3   1      195.37      193.78      7.66 o 
   4   3   1      305.04      362.05     11.77 o 
   5   3   1       68.69       69.28      6.01 o 
   6   3   1     2463.26     2374.87     37.74 o 
   7   3   1      104.72      106.91      7.53 o 
   8   3   1      234.00      225.48     13.73 o 
   9   3   1      149.31      151.85     10.44 o 
  10   3   1       92.99       91.22      7.07 o 
  11   3   1        1.91        2.51      1.89 o 
   0   4   1     2360.93     2203.31     27.37 o 
   1   4   1      553.40      536.32      9.42 o 
   2   4   1      134.52      117.35      7.10 o 
   3   4   1        3.69        8.13      2.10 o 
   4   4   1     8580.46     8842.41     61.95 o 
   5   4   1       66.42       70.18      6.24 o 
   6   4   1      152.68      136.72      7.11 o 
   7   4   1       50.35       41.13      4.95 o 
   8   4   1      912.03      895.05     26.76 o 
   9   4   1       53.68       54.49      6.56 o 
  10   4   1       43.90       40.96      4.72 o 
  11   4   1       73.86       91.93      4.62 o 
   1   5   1      629.06      660.86     11.89 o 
   2   5   1       36.01       34.59      3.15 o 
   3   5   1     3817.85     4039.22     35.02 o 
   4   5   1       34.75       35.20      4.69 o 
   5   5   1        4.05        0.39      2.61 o 
   6   5   1     2603.08     2446.13     31.07 o 
   7   5   1      228.81      221.27     22.72 o 
   8   5   1      528.59      513.14     12.83 o 
   9   5   1      138.58      136.32      9.71 o 
  10   5   1      111.81      111.62      8.13 o 
   0   6   1      539.89      505.99     16.36 o 
   1   6   1      592.92      597.04     12.68 o 
   2   6   1      749.74      724.78     14.23 o 
   3   6   1      464.24      459.31     19.53 o 
   4   6   1     1115.89     1100.33     17.54 o 
   5   6   1      440.97      450.76     13.35 o 
   6   6   1      117.46      112.29      8.18 o 
   7   6   1      187.52      183.58      9.32 o 
   8   6   1      152.10      140.98      7.24 o 
   9   6   1       28.75       33.44      4.04 o 
  10   6   1        0.39       -0.24      1.17 o 
   1   7   1       68.32       60.74      5.28 o 
   2   7   1        0.19       -2.42      2.42 o 
   3   7   1        0.00        7.17      3.46 o 
   4   7   1      602.51      583.70     21.31 o 
   5   7   1       55.96       56.84      5.96 o 
   6   7   1        2.29       11.29      3.94 o 
   7   7   1        4.15        5.13      1.94 o 
   8   7   1      651.58      610.65     10.36 o 
   9   7   1       38.59       34.86      3.80 o 
   0   8   1       30.86       34.70      7.64 o 
   1   8   1       79.40       75.07      6.80 o 
   2   8   1      902.03      977.65     38.34 o 
   3   8   1        3.35       15.30      5.88 o 
   4   8   1       94.69      109.28      9.45 o 
   5   8   1      215.96      232.12     12.38 o 
   6   8   1      152.14      132.34      8.53 o 
   7   8   1        1.27        1.14      2.08 o 
   8   8   1      147.78      145.66      7.32 o 
   1   9   1      560.48      647.03     17.03 o 
   2   9   1      223.93      268.37     11.82 o 
   3   9   1      520.36      557.31     17.07 o 
   4   9   1      237.81      238.56     11.02 o 
   5   9   1      180.97      229.02     10.10 o 
   6   9   1        5.64        8.50      2.71 o 
   2  10   1      211.82      224.71      7.97 o 
   3  10   1      107.14      109.58      5.67 o 
   4  10   1        1.22       10.65      3.61 o 
   5  10   1      104.94      109.92      8.21 o 
   0   0   2     1101.72      962.61      8.54 o 
   1   0   2      114.33      120.87      3.76 o 
   2   0   2     6246.35     6046.82     30.30 o 
   3   0   2     4269.21     4152.42     31.52 o 
   4   0   2     7138.05     6744.73     48.07 o 
   5   0   2     5490.43     5845.22     51.62 o 
   6   0   2        6.38       12.31      3.47 o 
   7   0   2       73.78       72.90     11.09 o 
   8   0   2      512.91      498.32     20.09 o 
   9   0   2      445.75      394.70     14.84 o 
  10   0   2      318.60      317.11     17.09 o 
   1   1   2     2767.37     2423.85     23.43 o 
   2   1   2     2867.07     3035.73     20.66 o 
   3   1   2      199.91      178.84      6.46 o 
   4   1   2       13.04       14.44      2.70 o 
   5   1   2      509.76      510.27     18.89 o 
   6   1   2      231.93      224.95      9.61 o 
   7   1   2      123.33      133.83     10.02 o 
   8   1   2       68.06       57.38      8.53 o 
   9   1   2       25.19       39.69      5.51 o 
  10   1   2      846.51      850.65     20.54 o 
  11   1   2      196.24      209.85      7.77 o 
   0   2   2    10941.13     9664.87     53.83 o 
   1   2   2      168.31      135.27      4.63 o 
   2   2   2    12695.15    13060.39     63.62 o 
   3   2   2       26.36       16.13      2.29 o 
   4   2   2       47.48       78.86      5.38 o 
   5   2   2      267.39      338.20     12.48 o 
   6   2   2      119.48      108.62      8.17 o 
   7   2   2        0.07        3.44      2.33 o 
   8   2   2      271.90      279.99     14.61 o 
   9   2   2      474.59      481.10     18.22 o 
  10   2   2       32.08       29.07      4.43 o 
  11   2   2      323.93      321.35      9.94 o 
   1   3   2      239.39      201.91      6.88 o 
   2   3   2      379.13      339.40     14.23 o 
   3   3   2      117.75      134.87      6.45 o 
   4   3   2     5229.02     5404.95    131.14 o 
   5   3   2      372.53      389.80     13.80 o 
   6   3   2      386.38      382.27     17.50 o 
   7   3   2      649.12      606.97     21.85 o 
   8   3   2      370.65      399.49     25.14 o 
   9   3   2      115.47      102.35      8.78 o 
  10   3   2        0.00       -0.17      2.12 o 
  11   3   2      322.63      358.01     10.07 o 
   0   4   2        3.00        1.57      2.05 o 
   1   4   2      272.36      283.72      6.86 o 
   2   4   2     8464.21     8753.93     69.10 o 
   3   4   2      598.50      650.55     15.45 o 
   4   4   2      263.87      285.62     11.18 o 
   5   4   2      372.87      400.15     14.61 o 
   6   4   2      474.75      470.46     13.30 o 
   7   4   2     2356.91     2283.91     42.49 o 
   8   4   2       19.09       22.72      7.29 o 
   9   4   2      770.75      759.42     22.36 o 
  10   4   2        6.08        5.14      2.64 o 
  11   4   2      216.79      221.84      7.80 o 
   1   5   2       36.53       29.94      2.77 o 
   2   5   2       45.51       55.72      3.89 o 
   3   5   2      800.25      845.45     16.92 o 
   4   5   2      338.19      379.44     14.01 o 
   5   5   2      549.54      536.71     14.01 o 
   6   5   2     2041.23     2064.59     33.59 o 
   7   5   2      675.22      665.63     16.64 o 
   8   5   2        0.04       -1.89      2.75 o 
   9   5   2       30.37       23.37      4.28 o 
  10   5   2        0.07        1.14      1.81 o 
   0   6   2     1117.95     1067.24     23.69 o 
   1   6   2      234.27      218.03      7.70 o 
   2   6   2      609.90      602.59     15.31 o 
   3   6   2       58.24       49.35      4.92 o 
   4   6   2     1805.86     1830.85     26.26 o 
   5   6   2      417.00      392.85     12.51 o 
   6   6   2       88.67       97.00      9.76 o 
   7   6   2        0.48        5.08      3.00 o 
   8   6   2       91.30       76.50      4.65 o 
   9   6   2       99.39      104.76      7.40 o 
  10   6   2      162.20      164.31      5.44 o 
   1   7   2      766.27      706.90     13.15 o 
   2   7   2        9.47        2.04      2.62 o 
   3   7   2      488.50      493.70     19.06 o 
   4   7   2        3.64        3.60      4.82 o 
   5   7   2      183.43      165.12      9.39 o 
   6   7   2      935.04      917.43     19.70 o 
   7   7   2        0.04        1.19      1.88 o 
   8   7   2       31.06       40.55      3.89 o 
   9   7   2       57.93       56.10      4.81 o 
   0   8   2      605.97      663.29     25.92 o 
   1   8   2       13.19       13.87      3.86 o 
   2   8   2       62.77      113.95     36.86 o 
   3   8   2      594.77      574.50     19.82 o 
   4   8   2      127.05      132.23     10.22 o 
   5   8   2      219.63      194.84     11.33 o 
   6   8   2        0.32        0.52      4.64 o 
   7   8   2        3.75       -1.10      2.02 o 
   8   8   2      207.18      171.10      7.99 o 
   1   9   2      418.39      497.32     25.55 o 
   2   9   2       52.00       81.48      7.58 o 
   3   9   2      218.10      267.62     18.81 o 
   4   9   2       48.25       55.02      8.08 o 
   5   9   2      437.10      458.86     21.18 o 
   6   9   2       33.81       38.46      4.86 o 
   1  10   2      320.93      326.70     12.84 o 
   2  10   2      143.88      172.42     25.93 o 
   3  10   2        3.30       14.45      2.82 o 
   4  10   2      153.08      158.04      7.52 o 
   5  10   2      227.49      238.09      8.77 o 
   1   1   3     2096.67     2070.34     24.30 o 
   2   1   3      129.00      130.66      4.37 o 
   3   1   3        1.02        1.46      1.13 o 
   4   1   3      200.21      179.26      8.38 o 
   5   1   3      234.87      202.50      8.06 o 
   6   1   3      112.19      141.02      7.74 o 
   7   1   3       92.18      108.08      9.06 o 
   8   1   3      380.32      428.90     13.18 o 
   9   1   3        6.60        8.81      2.55 o 
  10   1   3      546.92      540.72     16.32 o 
  11   1   3       87.50       89.26      7.59 o 
   0   2   3     6000.34     5634.10     18.92 o 
   1   2   3       38.58       45.49      2.78 o 
   2   2   3     6539.94     6600.17     43.29 o 
   3   2   3     1209.35     1202.28     17.13 o 
   4   2   3      131.29      152.95      7.33 o 
   5   2   3     1032.17      975.61     21.03 o 
   6   2   3      279.73      297.69     13.23 o 
   7   2   3       32.84       34.39      5.89 o 
   8   2   3     1119.80     1129.46     40.38 o 
   9   2   3      737.31      752.15     22.62 o 
  10   2   3      255.79      222.83     10.89 o 
  11   2   3       40.86       37.79      3.66 o 
   1   3   3     1263.27     1259.65     14.08 o 
   2   3   3      108.78      122.73      8.93 o 
   3   3   3      710.80      795.63     15.23 o 
   4   3   3      477.58      563.96     14.72 o 
   5   3   3      159.65      136.35      8.20 o 
   6   3   3      118.32      100.57      7.92 o 
   7   3   3     1641.75     1626.76     29.00 o 
   8   3   3      513.87      564.54     29.48 o 
   9   3   3       55.39       58.07      6.94 o 
  10   3   3        2.24        6.18      2.66 o 
  11   3   3      173.25      163.30      6.82 o 
   0   4   3      942.86      827.06     15.95 o 
   1   4   3        2.54        1.41      1.28 o 
   2   4   3      376.83      426.25     10.30 o 
   3   4   3      888.18      899.02     23.69 o 
   4   4   3     1766.77     1742.43     43.24 o 
   5   4   3     3223.10     3326.58     41.80 o 
   6   4   3      300.86      275.44     12.25 o 
   7   4   3      759.19      706.16     24.50 o 
   8   4   3       61.18       49.59      7.37 o 
   9   4   3      626.94      625.27     20.35 o 
  10   4   3      256.80      271.97     11.05 o 
  11   4   3        7.13       11.43      2.89 o 
   1   5   3      149.72      141.83      7.23 o 
   2   5   3      185.11      200.42      8.83 o 
   3   5   3     1254.26     1382.32     25.38 o 
   4   5   3      867.51      950.34     44.58 o 
   5   5   3     2421.52     2321.95     29.34 o 
   6   5   3     3632.65     3651.03     37.79 o 
   7   5   3     3071.69     3090.98     62.48 o 
   8   5   3      478.51      479.55     17.82 o 
   9   5   3       76.10       68.62      6.40 o 
  10   5   3       11.39       11.57      2.37 o 
   0   6   3       29.94       45.12      5.27 o 
   1   6   3      163.19      185.62      7.15 o 
   2   6   3       58.29       67.61      5.41 o 
   3   6   3      849.41      841.94     18.74 o 
   4   6   3      247.55      261.41      8.15 o 
   5   6   3      616.17      656.63     19.10 o 
   6   6   3      183.31      183.84      8.61 o 
   7   6   3      305.15      307.20     11.69 o 
   8   6   3       10.58       13.23      2.20 o 
   9   6   3      377.26      396.68      9.43 o 
  10   6   3        0.91        0.90      1.69 o 
   1   7   3        5.29        9.18      2.58 o 
   2   7   3        1.27        6.64      2.34 o 
   3   7   3        0.02        2.95      3.37 o 
   4   7   3      432.36      380.07     17.19 o 
   5   7   3      253.50      256.55     18.99 o 
   6   7   3       11.13       10.82      3.44 o 
   7   7   3      171.96      181.27      7.00 o 
   8   7   3      287.88      281.31      6.96 o 
   9   7   3       65.04       57.20      5.10 o 
   0   8   3     2045.07     2109.38     45.87 o 
   1   8   3        6.20       12.09      3.95 o 
   2   8   3     1722.85     1724.51     32.89 o 
   3   8   3        0.62        3.36      4.74 o 
   4   8   3       14.88       15.78      4.79 o 
   5   8   3        0.86        3.77      4.64 o 
   6   8   3       89.53       96.09      7.34 o 
   7   8   3        2.55        1.21      2.12 o 
   8   8   3       10.80        9.99      2.70 o 
   1   9   3       85.92      114.72      7.78 o 
   2   9   3      724.07      759.95     19.38 o 
   3   9   3      302.15      309.00     12.70 o 
   4   9   3       14.59       10.90      3.21 o 
   5   9   3        0.11        8.55      3.79 o 
   6   9   3       55.74       46.64      5.31 o 
   1  10   3       36.65       68.67      6.76 o 
   2  10   3       91.21      108.69     17.38 o 
   3  10   3       41.94       40.64      3.55 o 
   4  10   3       15.60       23.49      4.33 o 
   5  10   3        7.07       17.24      2.91 o 
   0   0   4      130.62      100.37      2.36 o 
   1   0   4     4446.13     4580.88     28.68 o 
   2   0   4     5638.69     5867.66     63.76 o 
   3   0   4      415.68      478.85     16.72 o 
   4   0   4      487.55      531.20     13.66 o 
   5   0   4     3231.35     3709.22    108.54 o 
   6   0   4      679.93      798.16     31.75 o 
   7   0   4      366.39      466.97     27.19 o 
   8   0   4        2.91        2.09      3.95 o 
   9   0   4        8.03        3.80      3.85 o 
  10   0   4      505.29      505.17     21.65 o 
  11   0   4     1626.77     1492.61     27.81 o 
   1   1   4       71.84       69.59      2.23 o 
   2   1   4     3648.90     3653.48     25.41 o 
   3   1   4     2556.99     2639.38     25.53 o 
   4   1   4     2164.35     2360.24     26.56 o 
   5   1   4      948.23     1074.30     18.34 o 
   6   1   4      403.98      432.86     13.29 o 
   7   1   4      122.69      103.49      8.84 o 
   8   1   4      528.02      572.54     15.25 o 
   9   1   4      889.02      882.82     18.44 o 
  10   1   4      226.35      257.90     11.30 o 
  11   1   4      277.52      243.42     12.30 o 
   0   2   4    11716.04    10708.84     28.18 o 
   1   2   4      144.42      107.63      4.01 o 
   2   2   4     3650.62     3742.60     31.57 o 
   3   2   4     1490.20     1562.79     19.51 o 
   4   2   4      315.93      329.29     10.60 o 
   5   2   4      159.84      164.78      8.78 o 
   6   2   4     3054.04     3145.98     42.43 o 
   7   2   4       27.94       39.30      4.99 o 
   8   2   4      576.52      580.32     29.09 o 
   9   2   4       15.26        9.98      5.62 o 
  10   2   4      264.80      264.68     11.73 o 
  11   2   4       35.63       40.56      3.69 o 
   1   3   4      329.97      295.13     11.37 o 
   2   3   4        5.21       11.40      3.39 o 
   3   3   4     2663.35     2953.94     46.36 o 
   4   3   4      185.14      224.09      9.23 o 
   5   3   4       34.10       43.43      4.81 o 
   6   3   4      577.62      607.59     28.91 o 
   7   3   4       95.11       79.47      7.06 o 
   8   3   4     2712.00     2587.80     62.39 o 
   9   3   4      108.09      122.01      9.45 o 
  10   3   4      101.43       96.88      7.21 o 
  11   3   4       44.64       43.37      3.68 o 
   0   4   4      372.53      366.21     11.48 o 
   1   4   4       67.57       89.21      3.92 o 
   2   4   4      265.63      318.76     11.65 o 
   3   4   4      522.58      563.70     18.42 o 
   4   4   4      192.13      223.07      9.77 o 
   5   4   4       27.35       18.17      5.60 o 
   6   4   4      297.75      250.88     11.77 o 
   7   4   4     1740.95     1650.66     29.95 o 
   8   4   4        7.45        7.74      3.39 o 
   9   4   4      174.92      180.65     11.02 o 
  10   4   4      399.10      401.60     13.28 o 
  11   4   4      239.18      274.74      7.46 o 
   1   5   4       28.91       31.29      3.52 o 
   2   5   4     1136.79     1122.86     19.33 o 
   3   5   4       79.24       73.01      9.72 o 
   4   5   4        7.62        8.55      3.26 o 
   5   5   4        4.29        6.48      2.39 o 
   6   5   4      717.93      689.65     19.50 o 
   7   5   4      722.62      694.85     16.40 o 
   8   5   4      390.41      383.01     16.10 o 
   9   5   4        0.98        2.59      2.38 o 
  10   5   4       51.28       56.40      4.43 o 
   0   6   4      191.26      213.63     10.59 o 
   1   6   4       83.16       74.85      5.46 o 
   2   6   4        0.25        4.27      2.23 o 
   3   6   4       54.20       62.01      5.34 o 
   4   6   4     1310.84     1272.34     23.41 o 
   5   6   4      215.99      201.25     10.98 o 
   6   6   4      158.46      143.61      7.61 o 
   7   6   4     1697.44     1714.00     23.90 o 
   8   6   4        3.74       -1.85      1.85 o 
   9   6   4       53.25       46.15      3.49 o 
  10   6   4      150.58      158.12      7.78 o 
   1   7   4        9.79        3.99      2.58 o 
   2   7   4      698.44      654.09     17.22 o 
   3   7   4       63.88       62.63      7.90 o 
   4   7   4      283.75      231.33     30.76 o 
   5   7   4     1070.91     1112.31     24.00 o 
   6   7   4        2.41        2.73      2.78 o 
   7   7   4      394.85      407.27     11.47 o 
   8   7   4      290.96      333.20      7.40 o 
   9   7   4       15.22       25.68      3.61 o 
   0   8   4     3090.06     3175.91     56.49 o 
   1   8   4       40.50       37.06      6.08 o 
   2   8   4      272.18      283.35     14.31 o 
   3   8   4       68.34       66.61      7.26 o 
   4   8   4      290.39      294.99     14.40 o 
   5   8   4       33.68       28.66      4.84 o 
   6   8   4        0.42       11.15      3.52 o 
   7   8   4       90.84       74.87      4.74 o 
   8   8   4       68.66       74.23      5.62 o 
   1   9   4      244.30      243.66     15.15 o 
   2   9   4      615.59      681.34     18.18 o 
   3   9   4       39.60       50.42     12.25 o 
   4   9   4       11.92       10.36      4.11 o 
   5   9   4      103.88       88.16      6.20 o 
   6   9   4       45.10       39.71      3.75 o 
   1  10   4        1.10        0.12      2.54 o 
   2  10   4       88.48       99.01      7.92 o 
   3  10   4       10.10        9.15      4.82 o 
   4  10   4      104.57      110.35      5.05 o 
   1   1   5      636.40      502.55      8.01 o 
   2   1   5      164.17      169.55      4.95 o 
   3   1   5     3126.63     3079.07     25.81 o 
   4   1   5      930.50      994.71     15.33 o 
   5   1   5     1035.57     1139.90     20.77 o 
   6   1   5      455.49      526.03     23.50 o 
   7   1   5       13.16       16.52      6.99 o 
   8   1   5       24.94       35.59      4.18 o 
   9   1   5       60.08       46.75      8.75 o 
  10   1   5      120.46       97.96      7.90 o 
  11   1   5       85.37      105.87      8.36 o 
   0   2   5     3118.86     2850.14     13.03 o 
   1   2   5      657.53      618.34      6.46 o 
   2   2   5      235.34      254.74      7.97 o 
   3   2   5      152.92      166.53      6.45 o 
   4   2   5     1127.22     1221.27     20.35 o 
   5   2   5      338.31      335.04     13.43 o 
   6   2   5       89.93       91.29      7.67 o 
   7   2   5       29.05       24.38      4.03 o 
   8   2   5       48.74       35.71      8.11 o 
   9   2   5      583.26      599.46     20.15 o 
  10   2   5       64.35       59.38      5.79 o 
  11   2   5       19.90       22.07      3.40 o 
   1   3   5     4048.86     3889.71     17.83 o 
   2   3   5      863.70      927.13     34.18 o 
   3   3   5     5656.86     6075.07     41.39 o 
   4   3   5       19.91       12.78      2.55 o 
   5   3   5      416.58      458.21     14.77 o 
   6   3   5      617.25      598.75     29.32 o 
   7   3   5      575.92      637.49     18.50 o 
   8   3   5       46.28       48.06      9.76 o 
   9   3   5       69.60       71.91      7.41 o 
  10   3   5      209.96      208.20     10.23 o 
  11   3   5        1.88        2.50      1.65 o 
   0   4   5      554.13      542.64     12.71 o 
   1   4   5       34.14       37.42      2.70 o 
   2   4   5     1259.42     1279.42     23.43 o 
   3   4   5      496.08      566.99     17.85 o 
   4   4   5      391.23      422.06     21.57 o 
   5   4   5      125.12      119.51     12.83 o 
   6   4   5      473.25      459.08     15.58 o 
   7   4   5      314.06      316.00     20.31 o 
   8   4   5      224.73      211.28     12.22 o 
   9   4   5        6.26        0.72      2.65 o 
  10   4   5      117.95      128.59      7.57 o 
  11   4   5       12.19       13.14      1.92 o 
   1   5   5       16.35       21.18      2.43 o 
   2   5   5      346.86      360.33     11.06 o 
   3   5   5       75.07       80.59     10.62 o 
   4   5   5      353.62      353.63     20.02 o 
   5   5   5       84.62       90.42      7.47 o 
   6   5   5      114.82      113.61      7.03 o 
   7   5   5      237.10      229.99      9.34 o 
   8   5   5      871.04      887.91     24.07 o 
   9   5   5       89.91       86.87      5.46 o 
  10   5   5       91.95       96.37      5.67 o 
   0   6   5        0.14        0.06      3.40 o 
   1   6   5      182.02      193.31      8.56 o 
   2   6   5       23.60       22.72      3.81 o 
   3   6   5       55.50       71.19      4.63 o 
   4   6   5       63.38       64.35      4.31 o 
   5   6   5      133.04      139.33     11.49 o 
   6   6   5      146.98      140.77      7.62 o 
   7   6   5       83.58       83.99      5.76 o 
   8   6   5        1.90        4.59      2.23 o 
   9   6   5        9.20        5.65      1.74 o 
  10   6   5       74.64       89.37      5.90 o 
   1   7   5       59.13       53.86      4.09 o 
   2   7   5       18.18       22.48      3.82 o 
   3   7   5     1238.71     1259.36     30.46 o 
   4   7   5        6.77        6.53      3.57 o 
   5   7   5      457.37      429.51     21.63 o 
   6   7   5      181.44      180.35      9.36 o 
   7   7   5        9.06       14.98      4.05 o 
   8   7   5       63.85       51.37      3.08 o 
   9   7   5      268.82      280.71     10.71 o 
   0   8   5      654.63      739.06     28.00 o 
   1   8   5      771.06      783.66     20.90 o 
   2   8   5       23.26       34.73      5.61 o 
   3   8   5      304.28      305.84     14.52 o 
   4   8   5      196.54      194.04     11.61 o 
   5   8   5       78.65       72.50      7.09 o 
   6   8   5      244.06      224.89     10.65 o 
   7   8   5        4.31        4.67      1.88 o 
   8   8   5      117.92      141.16      7.31 o 
   1   9   5        3.97        6.46      3.81 o 
   2   9   5       95.97      119.22      8.29 o 
   3   9   5      157.92      151.20      8.75 o 
   4   9   5       24.50       30.13      4.41 o 
   5   9   5       17.43       15.65      3.26 o 
   6   9   5        5.59        3.92      1.89 o 
   1  10   5      118.56      128.67      8.53 o 
   2  10   5        4.67        2.00      2.86 o 
   3  10   5        0.29        1.28      2.16 o 
   4  10   5       33.40       27.73      4.04 o 
   0   0   6     1434.71     1489.34     18.76 o 
   1   0   6     4763.85     4510.29     24.18 o 
   2   0   6     2815.48     3218.86     34.23 o 
   3   0   6     1185.66     1205.98     25.89 o 
   4   0   6        0.94        1.98      2.68 o 
   5   0   6      646.98      734.04     27.37 o 
   6   0   6     1318.57     1325.72     41.53 o 
   7   0   6     1346.55     1418.36     47.92 o 
   8   0   6     1167.52     1167.25     37.12 o 
   9   0   6       45.52       58.98      9.00 o 
  10   0   6       38.79       33.43      6.26 o 
  11   0   6      290.28      285.09     12.30 o 
   1   1   6    22405.06    20786.08     38.42 o 
   2   1   6    10372.11     9958.02     39.54 o 
   3   1   6      570.15      587.25      9.89 o 
   4   1   6       80.98       82.55      4.66 o 
   5   1   6       49.01       71.33      4.97 o 
   6   1   6       32.05       40.80      4.40 o 
   7   1   6      112.39      147.95     15.73 o 
   8   1   6      415.00      449.98     28.13 o 
   9   1   6       12.05       13.55      2.75 o 
  10   1   6      603.47      607.64     13.32 o 
  11   1   6      109.03      109.51      8.33 o 
   0   2   6    32509.76    28973.89     50.56 o 
   1   2   6       81.54       83.34      2.46 o 
   2   2   6     4481.35     4547.61     32.01 o 
   3   2   6      570.04      568.94     11.70 o 
   4   2   6     1108.19     1211.71     20.14 o 
   5   2   6      107.64      169.43      8.83 o 
   6   2   6       18.02        8.81      5.45 o 
   7   2   6       98.76       96.25      7.40 o 
   8   2   6       32.66       42.85      8.61 o 
   9   2   6       23.15       19.18      4.33 o 
  10   2   6        6.13        6.72      3.18 o 
  11   2   6       66.35       55.01      3.90 o 
   1   3   6      516.05      541.11      8.78 o 
   2   3   6      173.52      178.29      5.41 o 
   3   3   6      217.92      241.54      8.19 o 
   4   3   6     1147.70     1325.45     21.98 o 
   5   3   6      169.24      160.21     14.14 o 
   6   3   6        1.79       -1.82      4.91 o 
   7   3   6     1339.34     1350.84     26.93 o 
   8   3   6       92.85       87.66      8.90 o 
   9   3   6      422.31      450.34     17.54 o 
  10   3   6      145.72      154.22      8.84 o 
  11   3   6      129.36      124.34      5.59 o 
   0   4   6        0.05        2.24      1.52 o 
   1   4   6      636.83      641.00     16.50 o 
   2   4   6     1236.93     1403.01     54.31 o 
   3   4   6      218.35      248.53     16.04 o 
   4   4   6       61.70       43.75      7.62 o 
   5   4   6      427.34      398.88     23.10 o 
   6   4   6      460.44      449.08     15.45 o 
   7   4   6        7.60        6.53      4.37 o 
   8   4   6       38.16       35.35      4.77 o 
   9   4   6      129.18      124.10      9.03 o 
  10   4   6      108.48      110.74      6.96 o 
  11   4   6        9.16       10.61      2.44 o 
   1   5   6      273.96      331.82      9.99 o 
   2   5   6       39.45       30.08      3.57 o 
   3   5   6       96.85      107.20     11.71 o 
   4   5   6       65.01       62.62      8.41 o 
   5   5   6      152.66      145.81      7.79 o 
   6   5   6      288.09      284.22     12.12 o 
   7   5   6       57.94       55.21      4.89 o 
   8   5   6       19.91       16.02      4.32 o 
   9   5   6        0.39        1.94      1.96 o 
  10   5   6        0.10        1.74      2.65 o 
   0   6   6      536.11      496.11     24.94 o 
   1   6   6      418.04      446.59     16.84 o 
   2   6   6      465.38      512.78     14.21 o 
   3   6   6      630.78      608.91     17.11 o 
   4   6   6       63.79       54.54      3.99 o 
   5   6   6        6.97        6.96      3.21 o 
   6   6   6      311.09      310.41     10.85 o 
   7   6   6       50.13       58.63      4.77 o 
   8   6   6      153.97      156.68      9.12 o 
   9   6   6        7.50       12.75      2.19 o 
   1   7   6     3545.05     3578.33     32.65 o 
   2   7   6        0.11        4.82      5.14 o 
   3   7   6        4.60        5.73      4.60 o 
   4   7   6      178.44      159.85     10.74 o 
   5   7   6        4.27        5.31      4.76 o 
   6   7   6      601.66      612.28     16.84 o 
   7   7   6      119.50      113.99      7.80 o 
   8   7   6      135.02      129.08      5.38 o 
   9   7   6       22.42       34.90      4.11 o 
   0   8   6     3393.80     3375.54     58.63 o 
   1   8   6      361.75      374.83     13.95 o 
   2   8   6      179.50      204.69     11.57 o 
   3   8   6      115.55      111.39      9.10 o 
   4   8   6        2.43        1.19      3.27 o 
   5   8   6       94.78       83.65      5.95 o 
   6   8   6        2.35        5.28      2.89 o 
   7   8   6       23.50       14.93      2.20 o 
   8   8   6        2.00        4.32      2.20 o 
   1   9   6      152.46      147.08     11.87 o 
   2   9   6      354.66      332.95     12.47 o 
   3   9   6        2.59        6.45     10.62 o 
   4   9   6       77.11       73.84      6.16 o 
   5   9   6       88.64       81.75      5.77 o 
   6   9   6       42.23       40.02      3.48 o 
   1  10   6      251.39      248.68     11.71 o 
   2  10   6        1.73        6.82      3.25 o 
   3  10   6       20.22       18.69      3.47 o 
   4  10   6        2.12        1.66      2.36 o 
   1   1   7     7118.87     6814.00     29.28 o 
   2   1   7      555.23      522.14      7.33 o 
   3   1   7     1018.04     1097.04     18.63 o 
   4   1   7     3059.65     3025.60     26.82 o 
   5   1   7      145.08      155.17      7.14 o 
   6   1   7       57.54       57.94      6.66 o 
   7   1   7      432.85      474.51     25.08 o 
   8   1   7      283.75      325.41     14.63 o 
   9   1   7        3.47        5.38      2.25 o 
  10   1   7        3.11        2.21      2.23 o 
  11   1   7        5.87        0.50      2.16 o 
   0   2   7    23888.51    21827.39     38.64 o 
   1   2   7      257.48      199.03      5.84 o 
   2   2   7      476.79      449.94      9.53 o 
   3   2   7      443.62      549.01     16.56 o 
   4   2   7      168.98      158.32      7.31 o 
   5   2   7     1167.20     1165.00     22.72 o 
   6   2   7       18.63       26.33      6.66 o 
   7   2   7       52.77       62.10      7.44 o 
   8   2   7       13.77       15.03      3.77 o 
   9   2   7      253.03      262.84     13.36 o 
  10   2   7      127.15      122.72      7.82 o 
  11   2   7       45.32       37.03      3.77 o 
   1   3   7      975.18      917.07      9.41 o 
   2   3   7        6.37       13.21      3.20 o 
   3   3   7     4120.29     4321.73     58.55 o 
   4   3   7       24.73       18.82      5.08 o 
   5   3   7       23.26       36.26      7.20 o 
   6   3   7       18.54       18.60      6.73 o 
   7   3   7     1169.13     1209.33     25.67 o 
   8   3   7      238.61      246.76     11.40 o 
   9   3   7        2.33        5.16      3.18 o 
  10   3   7        4.14        1.93      2.30 o 
  11   3   7        5.48        4.47      2.47 o 
   0   4   7     1462.87     1513.15     20.90 o 
   1   4   7     1886.58     2005.52     24.28 o 
   2   4   7        3.46        5.47      2.44 o 
   3   4   7      200.87      236.54     15.51 o 
   4   4   7      955.24      911.89     32.90 o 
   5   4   7      713.88      754.88     32.14 o 
   6   4   7      446.82      443.10     15.31 o 
   7   4   7        7.85       12.34      3.96 o 
   8   4   7        0.13        2.83      2.82 o 
   9   4   7      140.53      147.39      9.79 o 
  10   4   7      140.97      157.53      8.11 o 
  11   4   7      116.88      111.52      6.21 o 
   1   5   7     2709.69     2862.57     29.25 o 
   2   5   7      396.47      391.98     17.44 o 
   3   5   7       25.02       20.82      6.09 o 
   4   5   7       25.30       26.54      4.85 o 
   5   5   7       30.03       22.04      3.16 o 
   6   5   7      376.55      363.61     11.83 o 
   7   5   7        1.26        1.47      2.96 o 
   8   5   7      198.05      209.57      9.96 o 
   9   5   7       88.10       74.93      5.09 o 
  10   5   7        8.24        7.81      1.89 o 
   0   6   7        3.68        4.67      4.68 o 
   1   6   7      295.10      325.50     14.53 o 
   2   6   7      280.89      267.22     13.43 o 
   3   6   7        0.01        3.84      1.95 o 
   4   6   7        0.47       -1.31      2.13 o 
   5   6   7        5.83        8.27      3.74 o 
   6   6   7      136.40      144.65      7.52 o 
   7   6   7      250.92      267.47      9.27 o 
   8   6   7       15.57       18.79      3.87 o 
   9   6   7       27.15       28.16      2.79 o 
   1   7   7      578.30      629.38     17.66 o 
   2   7   7       78.59       94.73      8.39 o 
   3   7   7       68.18       61.73      8.69 o 
   4   7   7      380.78      355.16     14.27 o 
   5   7   7        1.58        1.55      3.12 o 
   6   7   7       35.17       26.85      4.26 o 
   7   7   7      198.42      198.78     10.09 o 
   8   7   7       92.26       94.99      6.36 o 
   0   8   7      112.37      147.21     13.64 o 
   1   8   7        2.30        2.44      4.69 o 
   2   8   7      384.95      389.78     15.56 o 
   3   8   7      391.72      432.98     17.02 o 
   4   8   7      212.55      213.26     11.94 o 
   5   8   7       49.71       42.52      4.61 o 
   6   8   7       73.00       83.54      6.53 o 
   7   8   7        4.47        5.43      1.71 o 
   1   9   7       43.59       27.15      5.92 o 
   2   9   7        1.18        6.55      2.62 o 
   3   9   7      637.31      658.65     17.54 o 
   4   9   7       76.85       78.76      6.22 o 
   5   9   7       19.48       17.40      4.16 o 
   6   9   7       28.31       32.89      3.13 o 
   1  10   7        1.05        3.67      2.75 o 
   2  10   7      126.18      141.62      9.19 o 
   3  10   7        0.14        1.88      2.41 o 
   4  10   7        5.50        5.92      2.37 o 
   0   0   8     6604.81     6194.71     45.01 o 
   1   0   8     1245.07     1071.78      8.58 o 
   2   0   8     7869.47     7539.06     54.99 o 
   3   0   8     3756.11     3600.01     46.08 o 
   4   0   8       81.89       77.15      8.41 o 
   5   0   8      804.94      803.69     29.53 o 
   6   0   8      107.85      106.17     12.38 o 
   7   0   8       18.87        7.80      6.74 o 
   8   0   8      193.94      161.33     14.54 o 
   9   0   8      323.13      291.37     18.58 o 
  10   0   8       82.46       84.36      9.07 o 
  11   0   8       13.25       11.67      3.19 o 
   1   1   8     7012.70     6368.41     25.20 o 
   2   1   8     2580.71     2560.20     23.87 o 
   3   1   8     4510.18     4471.08     39.06 o 
   4   1   8     2017.38     2179.34     26.68 o 
   5   1   8     1852.70     2005.91     33.18 o 
   6   1   8       49.67       41.03      5.76 o 
   7   1   8      415.65      461.56     12.37 o 
   8   1   8      157.45      166.12     10.21 o 
   9   1   8       33.67       36.53      6.48 o 
  10   1   8       13.35        6.69      2.38 o 
  11   1   8       12.10       21.15      3.97 o 
   0   2   8    16627.76    15459.52     32.88 o 
   1   2   8     1013.84      923.52      9.76 o 
   2   2   8     3410.86     3102.03     22.34 o 
   3   2   8      351.25      370.89      9.04 o 
   4   2   8     2307.97     2385.98     46.15 o 
   5   2   8     1739.28     1958.87     47.64 o 
   6   2   8      287.70      318.78     21.48 o 
   7   2   8       31.74       37.18      3.66 o 
   8   2   8       49.59       58.16      5.41 o 
   9   2   8        6.71        7.95      2.35 o 
  10   2   8        8.63        7.97      2.67 o 
  11   2   8      137.87      124.40      8.49 o 
   1   3   8     5930.19     6005.87     21.76 o 
   2   3   8     1954.98     1947.52     20.05 o 
   3   3   8     3346.13     3691.18     54.96 o 
   4   3   8     1635.58     1657.30     41.11 o 
   5   3   8      468.01      459.04     24.08 o 
   6   3   8       69.23       62.87     10.11 o 
   7   3   8       50.53       53.56      7.26 o 
   8   3   8     1002.54      991.80     27.57 o 
   9   3   8       90.76       89.91      7.98 o 
  10   3   8       63.88       83.08      6.40 o 
  11   3   8        0.01       -1.44      1.44 o 
   0   4   8      284.51      271.92      8.85 o 
   1   4   8      549.77      555.57     11.52 o 
   2   4   8       23.41       24.75      3.87 o 
   3   4   8      201.08      225.20     15.22 o 
   4   4   8        7.43        8.83      3.47 o 
   5   4   8      775.98      751.24     32.61 o 
   6   4   8      268.93      270.34     14.16 o 
   7   4   8      890.47      895.56     27.11 o 
   8   4   8        1.21       -0.86      3.19 o 
   9   4   8       16.32       16.39      3.17 o 
  10   4   8      118.27      110.02      9.32 o 
   1   5   8     2320.46     2446.46     35.82 o 
   2   5   8        1.30        5.37      2.69 o 
   3   5   8      283.44      312.93     19.65 o 
   4   5   8        4.74       -0.13      2.52 o 
   5   5   8       81.95       91.60      6.86 o 
   6   5   8      151.57      155.46      7.85 o 
   7   5   8       33.47       35.96      4.88 o 
   8   5   8       33.18       26.01      5.32 o 
   9   5   8       23.39       36.40      3.69 o 
  10   5   8       84.71       99.16      5.26 o 
   0   6   8      418.18      462.98     24.63 o 
   1   6   8      978.43     1093.75     26.65 o 
   2   6   8        8.44        6.87      4.71 o 
   3   6   8      120.35      131.65      6.98 o 
   4   6   8      642.35      648.18     18.15 o 
   5   6   8        1.55        2.99      3.17 o 
   6   6   8      172.91      163.11      9.70 o 
   7   6   8       30.72       31.52      3.43 o 
   8   6   8       24.86       23.19      3.98 o 
   9   6   8       87.11       88.29      4.32 o 
   1   7   8       59.68       47.88      4.32 o 
   2   7   8       14.95        9.41      4.67 o 
   3   7   8     1020.16     1109.30     28.69 o 
   4   7   8      243.66      229.70     11.59 o 
   5   7   8        1.25        1.32      3.03 o 
   6   7   8        1.11        1.87      2.74 o 
   7   7   8       18.41       26.82      4.26 o 
   8   7   8       16.85       16.44      5.79 o 
   0   8   8        5.64        6.98      4.36 o 
   1   8   8      214.43      242.03     18.89 o 
   2   8   8       13.93       13.76      5.77 o 
   3   8   8       85.21       97.21      8.52 o 
   4   8   8      254.98      238.18     12.49 o 
   5   8   8      459.65      465.48     13.48 o 
   6   8   8       93.97       71.14      5.85 o 
   7   8   8      173.60      164.42      5.69 o 
   1   9   8      178.67      179.75      8.61 o 
   2   9   8        3.05        3.60      2.65 o 
   3   9   8        2.44        3.50      2.75 o 
   4   9   8       77.83       68.02      5.70 o 
   5   9   8       50.67       35.81      3.87 o 
   6   9   8       17.68       17.75      4.99 o 
   0  10   8      234.81      215.01      9.64 o 
   1  10   8        5.77        3.23      2.31 o 
   2  10   8        0.51        3.18      3.03 o 
   3  10   8      180.34      180.86      9.73 o 
   4  10   8       39.13       32.64      3.98 o 
   1   1   9    15895.63    14801.29     32.25 o 
   2   1   9        0.14        0.28      1.37 o 
   3   1   9     1025.75     1079.72     20.11 o 
   4   1   9     2058.95     2196.62     48.18 o 
   5   1   9      356.64      400.24     15.09 o 
   6   1   9      759.04      708.60     22.55 o 
   7   1   9        5.46        9.96      2.58 o 
   8   1   9       21.80       18.45      4.09 o 
   9   1   9      561.00      535.59     14.29 o 
  10   1   9       12.09        2.79      3.99 o 
  11   1   9      202.79      224.64     11.21 o 
   0   2   9     5014.19     4650.98     23.33 o 
   1   2   9      327.44      328.31      6.10 o 
   2   2   9     4489.18     4468.12     49.31 o 
   3   2   9     7067.41     7272.68     72.72 o 
   4   2   9     2280.82     2328.12     46.48 o 
   5   2   9        9.08       11.87      5.07 o 
   6   2   9        6.18        2.16      3.72 o 
   7   2   9      187.08      197.25      8.43 o 
   8   2   9      260.65      254.81     10.92 o 
   9   2   9      164.48      159.43      9.44 o 
  10   2   9        0.81        0.84      2.08 o 
  11   2   9       14.45       12.43      3.30 o 
   1   3   9      289.26      289.68      6.02 o 
   2   3   9      157.33      187.79      7.00 o 
   3   3   9       30.93       81.46     50.58 o 
   4   3   9       77.94       84.66      9.68 o 
   5   3   9     1938.87     1901.83     49.36 o 
   6   3   9      207.17      191.64     13.19 o 
   7   3   9     1199.16     1216.54     31.18 o 
   8   3   9      290.11      283.38     19.71 o 
   9   3   9       69.00       74.49      7.50 o 
  10   3   9        8.85        9.13      4.64 o 
  11   3   9       57.10       39.18      4.52 o 
   0   4   9     1600.98     1604.62     36.36 o 
   1   4   9     1560.51     1587.07     19.33 o 
   2   4   9      961.60      944.39     20.78 o 
   3   4   9      403.34      418.07     14.90 o 
   4   4   9       39.67       28.98      4.68 o 
   5   4   9      975.25      937.15     25.47 o 
   6   4   9       67.96       72.73      5.73 o 
   7   4   9        1.05        5.46     10.21 o 
   8   4   9       13.86        9.50      2.87 o 
   9   4   9       32.69       23.65      3.26 o 
  10   4   9        4.12        2.33      1.89 o 
   1   5   9     1332.13     1351.63     27.02 o 
   2   5   9     1514.79     1563.71     29.83 o 
   3   5   9        1.12        6.61      4.49 o 
   4   5   9      373.13      364.79     15.94 o 
   5   5   9      219.96      217.09     10.15 o 
   6   5   9      322.14      302.82     11.19 o 
   7   5   9       29.73       29.24      4.63 o 
   8   5   9      175.21      163.66      8.63 o 
   9   5   9      456.38      460.43     13.56 o 
  10   5   9      204.16      223.31      7.51 o 
   0   6   9      372.70      350.01     21.74 o 
   1   6   9        1.43        1.45      2.78 o 
   2   6   9       52.01       56.93      6.39 o 
   3   6   9      269.65      252.73     14.08 o 
   4   6   9       95.43       79.75      8.13 o 
   5   6   9      557.73      537.19     17.96 o 
   6   6   9      407.05      423.69     15.15 o 
   7   6   9       23.23       27.45      3.28 o 
   8   6   9       45.19       51.80      5.24 o 
   9   6   9        6.28        9.57      2.93 o 
   1   7   9      382.67      379.20     14.29 o 
   2   7   9      159.93      135.02      7.44 o 
   3   7   9      778.98      838.21     36.60 o 
   4   7   9       20.78       25.99      4.46 o 
   5   7   9      507.19      489.61     16.09 o 
   6   7   9      212.09      194.87      9.60 o 
   7   7   9      268.73      250.49      9.09 o 
   8   7   9      211.50      196.63     14.56 o 
   0   8   9       29.09       20.27      5.88 o 
   1   8   9       22.94       21.74      3.94 o 
   2   8   9      168.81      167.48     10.16 o 
   3   8   9      435.87      434.24     16.65 o 
   4   8   9       66.52       58.98      5.88 o 
   5   8   9      107.19      118.35      7.04 o 
   6   8   9       22.53       21.59      3.41 o 
   7   8   9       95.16      105.84      4.49 o 
   1   9   9      378.72      382.51     12.30 o 
   2   9   9        7.85        3.02      3.51 o 
   3   9   9      160.78      166.72      8.63 o 
   4   9   9       11.74        6.97      2.45 o 
   5   9   9       62.50       71.61      7.25 o 
   6   9   9       11.91       10.41      2.80 o 
   0  10   9      807.22      768.08     17.96 o 
   1  10   9        6.60        6.67      2.59 o 
   2  10   9        5.70       -0.07      2.30 o 
   3  10   9       19.67       17.87      3.39 o 
   4  10   9        5.58        6.75      2.27 o 
   0   0  10    13200.09    12417.90     72.12 o 
   1   0  10     1744.20     1647.71     13.59 o 
   2   0  10     1220.07     1197.47     24.23 o 
   3   0  10      613.60      638.54     20.13 o 
   4   0  10     3594.12     3675.01     55.75 o 
   5   0  10      494.85      521.26     24.23 o 
   6   0  10     2086.28     2130.45     54.61 o 
   7   0  10       11.48        4.92      3.20 o 
   8   0  10      482.74      452.74     23.57 o 
   9   0  10      287.39      287.13     18.16 o 
  10   0  10        3.47       -0.68      2.72 o 
  11   0  10       30.61       29.11      3.99 o 
   1   1  10      460.27      409.25      5.62 o 
   2   1  10      107.12       84.19      3.65 o 
   3   1  10      344.36      342.11     10.82 o 
   4   1  10        0.55        4.36      2.26 o 
   5   1  10      533.94      539.09     17.68 o 
   6   1  10     1827.73     1843.27     63.93 o 
   7   1  10       24.89       27.04      3.35 o 
   8   1  10      703.53      732.97     21.63 o 
   9   1  10      163.53      157.53      9.67 o 
  10   1  10        3.97        7.65      2.47 o 
  11   1  10      377.71      325.25     12.70 o 
   0   2  10       85.88      102.92      6.27 o 
   1   2  10       45.06       43.13      2.16 o 
   2   2  10      264.80      239.10     11.56 o 
   3   2  10        3.10       20.64      4.77 o 
   4   2  10      322.50      280.81     16.64 o 
   5   2  10      152.23      183.35     15.36 o 
   6   2  10        5.43       11.48      5.25 o 
   7   2  10     2987.24     2972.30     31.81 o 
   8   2  10      396.23      363.69     13.95 o 
   9   2  10      185.77      186.44      8.49 o 
  10   2  10      195.06      201.77      9.41 o 
  11   2  10      607.74      601.69     17.43 o 
   1   3  10        0.79        1.87      1.01 o 
   2   3  10      250.80      308.08      9.24 o 
   3   3  10      695.70      738.40     17.99 o 
   4   3  10       20.25       14.90      4.98 o 
   5   3  10       66.27       55.92      9.07 o 
   6   3  10     1848.39     1918.58     32.49 o 
   7   3  10      200.67      201.12     13.09 o 
   8   3  10      108.28      111.44      9.56 o 
   9   3  10     2057.45     2038.56     50.68 o 
  10   3  10       78.45       60.47      5.32 o 
  11   3  10       59.90       63.28      5.27 o 
   0   4  10      377.59      469.20     20.12 o 
   1   4  10       19.88       17.91      3.35 o 
   2   4  10      811.28      819.36     19.66 o 
   3   4  10      877.35      927.67     22.19 o 
   4   4  10      166.95      148.75     15.01 o 
   5   4  10       22.19       29.69      5.05 o 
   6   4  10        0.30        1.63      2.92 o 
   7   4  10       30.31       23.42      4.87 o 
   8   4  10       53.43       43.20      5.08 o 
   9   4  10      171.28      173.72      9.59 o 
  10   4  10      110.98      125.59      6.79 o 
   1   5  10      163.31      154.18      9.53 o 
   2   5  10        0.00        6.36      3.21 o 
   3   5  10       46.81       61.98      6.65 o 
   4   5  10      199.68      181.63      9.07 o 
   5   5  10      154.22      139.82      8.22 o 
   6   5  10       81.22       82.21      6.46 o 
   7   5  10       11.90       12.46      3.74 o 
   8   5  10      358.93      361.29     12.43 o 
   9   5  10        0.84        5.77      2.09 o 
  10   5  10        9.28        6.70      1.62 o 
   0   6  10      141.20      142.66     14.13 o 
   1   6  10      250.07      297.92     14.39 o 
   2   6  10     1246.19     1266.52     27.95 o 
   3   6  10      607.43      584.62     14.38 o 
   4   6  10        3.94        4.21      4.15 o 
   5   6  10       87.18       89.15      7.73 o 
   6   6  10       29.73       28.67      5.47 o 
   7   6  10       32.64       37.73      3.67 o 
   8   6  10       64.10       59.49      5.34 o 
   9   6  10        0.70        4.68      1.53 o 
   1   7  10      114.80       92.95      7.40 o 
   2   7  10       83.80       77.55      8.18 o 
   3   7  10       47.14       45.08      6.23 o 
   4   7  10       12.08        3.59      4.26 o 
   5   7  10        0.01        1.50      3.40 o 
   6   7  10      324.88      321.24     19.08 o 
   7   7  10       24.88       24.07      3.27 o 
   8   7  10       85.76       90.36      6.06 o 
   0   8  10      128.05      118.19     11.55 o 
   1   8  10      452.73      483.14     15.88 o 
   2   8  10      474.17      458.92     16.31 o 
   3   8  10       22.95       32.61      4.98 o 
   4   8  10        0.25        2.76      2.63 o 
   5   8  10       32.77       30.46      4.22 o 
   6   8  10        1.75       -0.11      1.87 o 
   7   8  10       60.08       54.84      4.61 o 
   1   9  10        8.45        8.75      2.82 o 
   2   9  10        1.20        8.14      4.04 o 
   3   9  10       71.63       70.63      5.65 o 
   4   9  10        0.82        5.07      2.54 o 
   5   9  10       40.99       41.51      3.92 o 
   6   9  10      183.25      169.42      5.66 o 
   0  10  10        3.82        3.04      1.97 o 
   1  10  10       33.68       30.26      4.18 o 
   2  10  10        7.97       13.19      3.28 o 
   3  10  10        9.16       10.09      2.77 o 
   4  10  10      129.21      120.87      6.54 o 
   1   1  11      752.90      718.51      7.09 o 
   2   1  11      892.74      881.98     11.52 o 
   3   1  11      500.65      493.38     13.08 o 
   4   1  11      225.52      232.50     10.43 o 
   5   1  11      781.54      816.66     27.01 o 
   6   1  11       65.03       91.29      8.56 o 
   7   1  11      803.40      827.60     16.82 o 
   8   1  11        3.06        5.81      3.28 o 
   9   1  11        0.02        1.38      3.14 o 
  10   1  11      141.14      126.34      7.39 o 
  11   1  11       10.75        7.58      1.72 o 
   0   2  11      501.02      445.03      8.64 o 
   1   2  11     1816.11     1670.24     13.16 o 
   2   2  11      615.64      696.84     13.60 o 
   3   2  11      468.23      486.15     18.09 o 
   4   2  11       84.34       79.24      9.41 o 
   5   2  11        1.17        1.77      3.61 o 
   6   2  11      234.98      254.43     19.99 o 
   7   2  11     1298.17     1338.37     26.98 o 
   8   2  11       90.82       94.65      6.67 o 
   9   2  11      103.74      100.73      8.95 o 
  10   2  11      358.39      327.40      8.92 o 
  11   2  11        1.40        3.15      2.07 o 
   1   3  11      318.81      385.16      7.63 o 
   2   3  11      162.23      147.32      6.63 o 
   3   3  11      163.08      143.85      6.12 o 
   4   3  11     1576.50     1636.81     29.43 o 
   5   3  11      373.14      338.29     21.67 o 
   6   3  11       45.15       37.21      4.11 o 
   7   3  11      145.14      156.08      8.58 o 
   8   3  11      937.09      934.32     19.56 o 
   9   3  11       48.08       56.38      7.89 o 
  10   3  11      518.92      498.29     14.01 o 
  11   3  11        3.29        8.28      2.46 o 
   0   4  11        1.40        5.18      3.31 o 
   1   4  11      824.74      897.39     20.30 o 
   2   4  11       11.42        9.21      3.98 o 
   3   4  11      352.46      289.72     12.85 o 
   4   4  11        0.08        1.44      4.58 o 
   5   4  11       58.77       38.79      5.30 o 
   6   4  11      493.20      435.62     14.80 o 
   7   4  11      277.68      266.48     14.54 o 
   8   4  11       42.67       39.88      5.13 o 
   9   4  11        0.22        1.96      3.18 o 
  10   4  11      376.80      383.62     11.12 o 
   1   5  11        5.06        3.39      2.56 o 
   2   5  11       13.88        9.85      4.90 o 
   3   5  11      272.54      274.79     24.92 o 
   4   5  11      158.81      150.91      8.28 o 
   5   5  11      258.89      221.67     14.67 o 
   6   5  11      143.88      187.40      9.15 o 
   7   5  11     1050.67     1014.42     22.54 o 
   8   5  11      132.91      139.24      7.73 o 
   9   5  11        0.40        1.10      2.15 o 
  10   5  11       39.73       36.68      4.94 o 
   0   6  11      145.53      139.97     14.16 o 
   1   6  11       89.24       95.10      7.73 o 
   2   6  11      115.88       99.69      9.19 o 
   3   6  11      370.94      335.60     16.50 o 
   4   6  11      154.72      144.23     10.67 o 
   5   6  11       76.46       71.77      7.07 o 
   6   6  11       81.50      100.27      7.53 o 
   7   6  11      485.83      462.37     19.45 o 
   8   6  11       24.51       26.23      3.54 o 
   9   6  11        8.60        6.74      4.79 o 
   1   7  11       53.62       76.04      6.97 o 
   2   7  11      206.13      204.06      9.05 o 
   3   7  11       81.40       73.48      7.73 o 
   4   7  11       76.64       88.21      7.88 o 
   5   7  11        0.12        1.04      2.82 o 
   6   7  11      239.23      290.87     14.63 o 
   7   7  11      138.34      139.76      6.75 o 
   8   7  11      252.60      250.74     11.57 o 
   0   8  11       91.98       89.07     10.35 o 
   1   8  11      128.54      120.26      8.20 o 
   2   8  11       41.09       41.30      6.12 o 
   3   8  11       52.21       55.43      5.35 o 
   4   8  11      108.64      108.49      7.06 o 
   5   8  11       26.23       23.64      3.39 o 
   6   8  11        3.15        2.96      1.89 o 
   7   8  11      473.20      432.32     11.68 o 
   1   9  11       86.64       78.94      5.72 o 
   2   9  11       65.87       75.37      8.58 o 
   3   9  11       24.00       24.63      3.52 o 
   4   9  11      338.21      360.62     21.01 o 
   5   9  11        2.68        1.59      1.70 o 
   6   9  11        7.28        8.45      2.30 o 
   0  10  11       35.54       33.58      4.01 o 
   1  10  11       96.33       89.82      6.74 o 
   2  10  11        0.63        1.00      1.88 o 
   3  10  11        0.04        1.89      1.81 o 
   0   0  12     8637.21     8633.58     80.70 o 
   1   0  12     1896.50     1790.46     16.61 o 
   2   0  12       67.07       44.50      2.51 o 
   3   0  12      847.78      858.28     24.14 o 
   4   0  12      191.39      287.49     16.21 o 
   5   0  12     4677.05     4605.47     73.32 o 
   6   0  12       96.81      110.13     12.81 o 
   7   0  12      549.46      638.26     21.04 o 
   8   0  12      241.90      251.80     17.84 o 
   9   0  12       85.02       91.04     10.44 o 
  10   0  12       57.36       42.87      6.42 o 
  11   0  12        5.53        9.92      2.78 o 
   1   1  12     1713.66     1587.58     11.39 o 
   2   1  12      284.13      302.89      8.25 o 
   3   1  12     1081.48     1162.03     15.45 o 
   4   1  12      812.38      759.63     18.95 o 
   5   1  12        8.59        6.81      3.16 o 
   6   1  12      306.91      283.18     14.64 o 
   7   1  12     1102.35     1162.61     23.13 o 
   8   1  12        2.58        0.44      2.62 o 
   9   1  12        0.69        4.33      2.17 o 
  10   1  12        0.33        1.19      2.24 o 
  11   1  12      255.26      247.80     10.98 o 
   0   2  12       20.52       16.90      1.93 o 
   1   2  12     3773.71     3751.53     20.50 o 
   2   2  12     2554.57     2467.05     26.12 o 
   3   2  12      750.29      766.51     16.87 o 
   4   2  12      115.86      102.29     10.57 o 
   5   2  12      285.07      307.03     20.06 o 
   6   2  12      386.36      438.94     26.34 o 
   7   2  12      154.22      143.61      8.31 o 
   8   2  12      538.03      541.42     15.27 o 
   9   2  12       34.71       31.56      3.78 o 
  10   2  12      174.09      153.61     11.62 o 
  11   2  12       13.02       18.44      3.31 o 
   1   3  12     2426.11     2540.44     19.99 o 
   2   3  12      377.01      364.03     10.71 o 
   3   3  12      287.59      258.21     11.05 o 
   4   3  12      625.92      649.13     18.73 o 
   5   3  12       13.71       21.49      4.51 o 
   6   3  12        0.47        3.03      2.26 o 
   7   3  12      205.51      216.40      9.91 o 
   8   3  12        0.88        5.90      2.49 o 
   9   3  12       79.65       62.86      9.75 o 
  10   3  12       21.05       22.04      3.29 o 
  11   3  12      282.29      285.31      9.75 o 
   0   4  12      747.23      619.23     23.92 o 
   1   4  12       10.27        9.43      2.44 o 
   2   4  12      241.57      200.76     13.91 o 
   3   4  12        2.09        1.22      2.16 o 
   4   4  12       11.14       15.21      3.79 o 
   5   4  12      130.39      125.61      9.65 o 
   6   4  12       18.93       18.91      4.23 o 
   7   4  12       67.29       54.65      8.87 o 
   8   4  12      262.73      276.15     13.69 o 
   9   4  12      149.66      153.48     13.93 o 
  10   4  12      215.41      209.82      7.96 o 
   1   5  12      211.39      178.06     10.48 o 
   2   5  12       21.04       14.83      4.97 o 
   3   5  12       22.38       16.92      4.01 o 
   4   5  12       28.36        2.45      2.36 o 
   5   5  12        3.23       -1.96      5.40 o 
   6   5  12        5.00        3.76      3.58 o 
   7   5  12      555.17      554.00     17.71 o 
   8   5  12       71.01       62.74      5.25 o 
   9   5  12        1.14        0.15      2.49 o 
  10   5  12        3.50       10.56      2.66 o 
   0   6  12     2811.55     2791.46     53.81 o 
   1   6  12       91.05       81.72      5.20 o 
   2   6  12      677.18      663.93     14.08 o 
   3   6  12       77.62       72.84      6.25 o 
   4   6  12      461.27      411.21     17.64 o 
   5   6  12      417.45      370.95     14.53 o 
   6   6  12      716.68      654.52     18.07 o 
   7   6  12      214.97      211.42     13.34 o 
   8   6  12       15.12       20.06      5.81 o 
   9   6  12        7.94       15.07      2.56 o 
   1   7  12     1810.70     1824.80     31.58 o 
   2   7  12     1769.94     1688.44     27.50 o 
   3   7  12      130.33      142.38     10.39 o 
   4   7  12      733.77      719.94     22.55 o 
   5   7  12        0.52       -2.93      2.93 o 
   6   7  12      483.44      452.61     13.59 o 
   7   7  12        7.32        0.44      2.14 o 
   8   7  12      705.88      716.42     25.94 o 
   0   8  12      195.07      193.81     14.68 o 
   1   8  12       13.87       13.62      3.51 o 
   2   8  12       57.82       54.57      5.51 o 
   3   8  12      141.88      121.26      7.64 o 
   4   8  12       84.74       74.88      6.20 o 
   5   8  12        0.32        2.74      3.09 o 
   6   8  12      417.55      439.33     10.55 o 
   7   8  12      439.53      462.74     27.37 o 
   1   9  12       38.27       44.27      4.50 o 
   2   9  12      274.21      280.87     15.60 o 
   3   9  12       24.59       27.52      4.40 o 
   4   9  12       92.68       97.13      5.82 o 
   5   9  12       20.90       18.37      2.59 o 
   0  10  12      183.04      171.51      8.14 o 
   1  10  12        2.54       -2.38      2.38 o 
   2  10  12        7.43        2.42      1.96 o 
   3  10  12        8.79        4.08      2.05 o 
   1   1  13     1592.32     1502.87     16.97 o 
   2   1  13      661.59      646.24     10.03 o 
   3   1  13      533.22      530.22     10.47 o 
   4   1  13        0.29        5.85      2.82 o 
   5   1  13      633.16      600.72     19.25 o 
   6   1  13       12.60       10.00      3.55 o 
   7   1  13       99.11       84.97      7.42 o 
   8   1  13      161.83      164.85     10.23 o 
   9   1  13      364.56      357.40     13.92 o 
  10   1  13      161.23      161.04      8.52 o 
  11   1  13      109.32      108.35      7.12 o 
   0   2  13     1312.72     1376.88     16.50 o 
   1   2  13      862.33      825.49     11.12 o 
   2   2  13     6302.74     6522.73     44.17 o 
   3   2  13      769.51      818.60     24.77 o 
   4   2  13      130.77      173.23      9.08 o 
   5   2  13      175.01      190.68     16.18 o 
   6   2  13      141.41      152.14      7.26 o 
   7   2  13        5.46        4.56      2.75 o 
   8   2  13       88.18       80.77      6.13 o 
   9   2  13      197.94      181.46      8.10 o 
  10   2  13       26.23       33.40      3.71 o 
  11   2  13        0.21       -1.85      1.85 o 
   1   3  13     1470.90     1447.66     23.39 o 
   2   3  13     2598.60     2726.04     24.82 o 
   3   3  13       37.38       45.86      5.03 o 
   4   3  13      882.42      907.01     31.89 o 
   5   3  13        0.03        1.85      2.61 o 
   6   3  13     1206.41     1171.58     20.04 o 
   7   3  13       16.99       15.54      3.43 o 
   8   3  13       37.12       36.50      5.64 o 
   9   3  13        0.06        0.99      2.52 o 
  10   3  13        8.13        7.60      2.39 o 
   0   4  13      933.60     1030.75     31.45 o 
   1   4  13      665.41      599.91     17.23 o 
   2   4  13      278.94      288.14     16.83 o 
   3   4  13       29.74       26.81      3.39 o 
   4   4  13     1617.67     1639.74     32.14 o 
   5   4  13     1119.90     1128.57     27.88 o 
   6   4  13        8.78        3.45      3.55 o 
   7   4  13       11.27       16.53      4.18 o 
   8   4  13      244.29      217.13     10.17 o 
   9   4  13       17.98       25.65      4.10 o 
  10   4  13       27.55       21.14      2.72 o 
   1   5  13      179.27      167.25     10.28 o 
   2   5  13       24.66       23.73      6.32 o 
   3   5  13       46.29       56.75     16.80 o 
   4   5  13        1.40        9.04      3.70 o 
   5   5  13       81.06       72.52      9.34 o 
   6   5  13      496.10      467.01     33.82 o 
   7   5  13      370.57      353.29     13.10 o 
   8   5  13       23.58       30.79      4.01 o 
   9   5  13       15.70       23.67      2.87 o 
   0   6  13     1594.09     1723.70     32.13 o 
   1   6  13       63.63       62.12      4.65 o 
   2   6  13       16.11        7.37      2.79 o 
   3   6  13        1.38       -5.06      5.16 o 
   4   6  13      745.22      646.49     21.67 o 
   5   6  13      124.53      117.76      9.78 o 
   6   6  13        0.02        3.60      3.61 o 
   7   6  13      305.60      324.81     16.09 o 
   8   6  13      159.90      157.61     13.30 o 
   9   6  13       36.30       43.59      3.77 o 
   1   7  13      251.68      248.09     11.92 o 
   2   7  13      357.69      353.31     11.82 o 
   3   7  13       38.80       37.34      4.29 o 
   4   7  13      403.69      393.91     16.57 o 
   5   7  13      138.71      104.40      7.46 o 
   6   7  13        1.01        2.30      2.45 o 
   7   7  13       84.93       76.06      6.73 o 
   8   7  13       59.07       75.39      5.04 o 
   0   8  13       21.15       10.08      4.52 o 
   1   8  13       11.89        9.05      3.38 o 
   2   8  13      271.51      258.37     12.01 o 
   3   8  13      162.88      137.93      7.97 o 
   4   8  13       14.50       12.62      3.15 o 
   5   8  13      345.58      341.89     10.69 o 
   6   8  13      315.77      306.90     12.65 o 
   7   8  13       77.83       58.78      3.99 o 
   1   9  13       23.33       18.15      3.18 o 
   2   9  13        5.55        5.32      3.53 o 
   3   9  13       42.82       44.71      6.34 o 
   4   9  13       58.65       45.61      4.03 o 
   5   9  13        5.23        8.84      8.89 o 
   0  10  13      637.21      650.80     30.43 o 
   1  10  13       89.30       76.79      5.85 o 
   2  10  13      190.99      208.98      9.36 o 
   3  10  13       34.13       42.57      4.05 o 
   0   0  14    26543.69    26372.00     68.48 o 
   1   0  14     8701.95     8124.58     47.43 o 
   2   0  14     3362.77     3598.02     43.92 o 
   3   0  14      808.68      770.59     23.78 o 
   4   0  14     2464.57     2457.01     48.59 o 
   5   0  14       23.29       23.80      6.28 o 
   6   0  14        1.37        4.52      2.76 o 
   7   0  14      149.37      164.99     14.24 o 
   8   0  14       55.54       49.59      8.68 o 
   9   0  14       63.83       60.67      8.50 o 
  10   0  14       18.88       19.43      4.67 o 
  11   0  14        7.16        9.75      2.31 o 
   1   1  14      209.68      180.33      4.25 o 
   2   1  14     1832.43     1917.94     19.77 o 
   3   1  14     3034.13     2991.28     33.73 o 
   4   1  14       37.75       57.30      5.64 o 
   5   1  14        1.87        3.82      5.45 o 
   6   1  14      169.09      166.56      7.32 o 
   7   1  14       56.16       53.38      6.17 o 
   8   1  14       14.34       15.81      4.11 o 
   9   1  14        0.63        0.27      2.48 o 
  10   1  14       90.89       94.23      6.09 o 
  11   1  14       25.58       11.55      2.68 o 
   0   2  14      892.28      962.52     14.39 o 
   1   2  14     2228.14     2173.27     19.64 o 
   2   2  14       50.10       54.98      3.58 o 
   3   2  14     2115.32     2154.35     23.27 o 
   4   2  14     2521.51     2721.52     51.20 o 
   5   2  14     1170.44     1169.63     40.29 o 
   6   2  14       35.77       25.52      3.45 o 
   7   2  14       20.47       24.44      4.97 o 
   8   2  14        2.79       -2.19      2.93 o 
   9   2  14       10.28       10.09      2.20 o 
  10   2  14       20.02       21.82      4.59 o 
  11   2  14        9.35        8.36      2.20 o 
   1   3  14     3731.03     3890.71     26.80 o 
   2   3  14       64.28       44.41      4.63 o 
   3   3  14      395.47      389.10     11.44 o 
   4   3  14       34.93       40.90      3.82 o 
   5   3  14     2256.74     2366.84     59.45 o 
   6   3  14      894.22      885.29     19.14 o 
   7   3  14       10.06        9.78      3.18 o 
   8   3  14       43.48       46.34      6.14 o 
   9   3  14       23.88       23.26      4.31 o 
  10   3  14        0.03       -2.69      2.69 o 
   0   4  14     1745.55     1775.84     41.86 o 
   1   4  14      199.32      198.55     10.23 o 
   2   4  14      359.65      328.36     18.13 o 
   3   4  14       11.02        9.39      2.21 o 
   4   4  14      452.87      448.39     16.89 o 
   5   4  14        0.70        0.79      2.65 o 
   6   4  14       94.59       79.72      8.44 o 
   7   4  14        1.32       -0.63      3.20 o 
   8   4  14       87.36       70.32      5.97 o 
   9   4  14       28.58       26.55      4.03 o 
  10   4  14        0.78       -1.31      2.16 o 
   1   5  14       98.64       71.94      7.27 o 
   2   5  14       17.02       20.72      5.78 o 
   3   5  14        5.31        7.07      2.32 o 
   4   5  14       11.84        6.81      2.90 o 
   5   5  14        5.88        3.96      4.62 o 
   6   5  14      203.02      210.30     23.21 o 
   7   5  14       55.69       57.70      5.46 o 
   8   5  14        8.64       11.76      4.19 o 
   9   5  14      119.04      141.49      5.74 o 
   0   6  14     1848.01     1852.69     33.67 o 
   1   6  14      276.21      265.39      9.18 o 
   2   6  14      100.81       93.52      5.61 o 
   3   6  14        0.03        3.33      3.46 o 
   4   6  14        4.42        4.58      3.77 o 
   5   6  14      445.55      419.43     17.17 o 
   6   6  14      111.13      103.75      7.16 o 
   7   6  14        0.44        6.24      4.50 o 
   8   6  14      474.84      478.76     21.80 o 
   9   6  14        0.05        1.46      1.61 o 
   1   7  14      626.89      679.28     19.54 o 
   2   7  14      194.24      171.73     12.17 o 
   3   7  14       36.12       25.18      4.05 o 
   4   7  14      364.35      330.59     14.95 o 
   5   7  14       63.71       42.68      5.11 o 
   6   7  14      611.80      583.08     14.50 o 
   7   7  14       77.65       50.85      6.21 o 
   8   7  14        9.75       12.79      4.04 o 
   0   8  14        1.09        0.58      3.57 o 
   1   8  14      218.63      222.02     10.75 o 
   2   8  14      830.27      838.06     19.82 o 
   3   8  14        7.56        8.30      2.74 o 
   4   8  14      403.61      369.65     11.92 o 
   5   8  14       18.92       14.89      2.79 o 
   6   8  14        0.21        3.60      1.77 o 
   7   8  14      115.33      133.19      7.77 o 
   1   9  14        0.07        2.14      4.10 o 
   2   9  14      260.76      266.46     14.55 o 
   3   9  14      178.83      174.70     11.46 o 
   4   9  14        8.93       13.07      2.38 o 
   5   9  14       36.51       29.97      2.73 o 
   0  10  14      282.07      294.32      9.97 o 
   1  10  14        9.51       10.89      2.68 o 
   2  10  14       75.01       86.30      5.92 o 
   1   1  15        6.13        9.88      1.29 o 
   2   1  15      953.99     1039.25     13.11 o 
   3   1  15      238.71      234.65      9.79 o 
   4   1  15       36.35       20.57      8.69 o 
   5   1  15      445.52      471.69     17.54 o 
   6   1  15      242.14      263.99      9.32 o 
   7   1  15      373.54      380.41     22.66 o 
   8   1  15      243.60      250.88     18.33 o 
   9   1  15       45.22       41.10      4.99 o 
  10   1  15      111.32      107.35      6.32 o 
  11   1  15      127.53      134.76     10.19 o 
   0   2  15     8475.67     8520.28     45.31 o 
   1   2  15     1783.99     1743.23     17.44 o 
   2   2  15       11.76       29.31      2.52 o 
   3   2  15      291.60      314.99      9.10 o 
   4   2  15        0.08       -3.53      3.59 o 
   5   2  15      328.60      303.75     21.11 o 
   6   2  15     1004.06     1069.41     24.61 o 
   7   2  15      159.03      153.46     11.18 o 
   8   2  15       72.89       71.05      5.69 o 
   9   2  15        0.33       -2.00      2.00 o 
  10   2  15        4.57        6.47      3.11 o 
   1   3  15     9560.46     9576.28     42.98 o 
   2   3  15      419.36      376.72     11.04 o 
   3   3  15      266.12      298.73      8.31 o 
   4   3  15       58.70       58.38      4.64 o 
   5   3  15        0.62       -0.19      2.90 o 
   6   3  15       81.69       83.78      7.22 o 
   7   3  15      183.77      176.12     10.05 o 
   8   3  15        0.42        0.79      2.10 o 
   9   3  15        1.47       -0.54      2.44 o 
  10   3  15        6.86        6.90      1.80 o 
   0   4  15     7414.61     7627.86     88.48 o 
   1   4  15      235.18      236.44     11.13 o 
   2   4  15        0.22       -1.11      4.11 o 
   3   4  15     1689.12     1692.06     32.25 o 
   4   4  15      109.19       98.34     11.15 o 
   5   4  15       64.05       42.61      9.18 o 
   6   4  15       33.33       42.66      6.27 o 
   7   4  15       20.71       22.97      4.66 o 
   8   4  15      190.84      190.52     19.40 o 
   9   4  15        0.17        0.75      2.17 o 
  10   4  15       18.89       15.41      2.91 o 
   1   5  15       27.88       19.38      4.49 o 
   2   5  15      139.62      132.30      8.84 o 
   3   5  15        1.37       -3.63      3.63 o 
   4   5  15       75.90       79.90      7.50 o 
   5   5  15      738.99      719.88     26.98 o 
   6   5  15      863.05      855.55     45.84 o 
   7   5  15      132.77      146.95      8.20 o 
   8   5  15       27.78       27.05      3.47 o 
   9   5  15      338.30      370.71     11.18 o 
   0   6  15     1731.99     1821.35     60.04 o 
   1   6  15      245.40      241.64      9.97 o 
   2   6  15      583.74      586.14     18.05 o 
   3   6  15      229.09      240.09     12.08 o 
   4   6  15        6.36        9.53     13.80 o 
   5   6  15       34.59        8.85      5.94 o 
   6   6  15       33.20       30.88      4.12 o 
   7   6  15       75.29       62.32      7.13 o 
   8   6  15       87.93       81.21      9.11 o 
   9   6  15       81.64       90.05      6.75 o 
   1   7  15      295.11      313.18     13.52 o 
   2   7  15      146.85      136.50      8.89 o 
   3   7  15       85.08       69.97      5.58 o 
   4   7  15      139.34      126.24      9.39 o 
   5   7  15       42.10       47.13      5.91 o 
   6   7  15       16.24       16.08      3.00 o 
   7   7  15        8.05       11.11      3.07 o 
   8   7  15      184.37      198.89      7.10 o 
   0   8  15       65.98       61.66      8.28 o 
   1   8  15       21.92       26.21      4.23 o 
   2   8  15        2.60        7.14      2.91 o 
   3   8  15        0.01       -0.24      2.45 o 
   4   8  15       99.49       95.43      6.19 o 
   5   8  15       47.05       45.06      5.59 o 
   6   8  15      165.40      175.70      7.56 o 
   1   9  15       19.45       17.76      2.90 o 
   2   9  15       79.79       59.37      7.21 o 
   3   9  15       28.41       33.26      5.44 o 
   4   9  15        0.20        0.20      1.44 o 
   5   9  15       27.45       31.07      3.55 o 
   1  10  15       85.42       84.54      3.96 o 
   2  10  15       14.91       14.33      2.68 o 
   0   0  16     8234.51     8426.24     81.17 o 
   1   0  16      121.24      145.58      5.61 o 
   2   0  16      568.32      562.47     14.07 o 
   3   0  16      307.17      300.35     15.67 o 
   4   0  16       79.21       59.09      8.21 o 
   5   0  16      524.44      490.17     25.47 o 
   6   0  16      288.58      288.61     11.42 o 
   7   0  16     1609.01     1685.26     45.38 o 
   8   0  16      514.34      514.04     24.87 o 
   9   0  16      181.14      168.82     13.30 o 
  10   0  16        3.31       -0.50      2.45 o 
  11   0  16      531.91      576.75     13.97 o 
   1   1  16       14.13       14.60      1.72 o 
   2   1  16     2231.25     2403.39     25.05 o 
   3   1  16       13.34       19.07      2.66 o 
   4   1  16      131.06      130.43      8.49 o 
   5   1  16       93.75      106.09     11.77 o 
   6   1  16       28.09       31.09      3.25 o 
   7   1  16       11.71       11.74      3.59 o 
   8   1  16      355.93      358.93     14.75 o 
   9   1  16      302.63      298.91     12.26 o 
  10   1  16       66.81       75.20      8.18 o 
  11   1  16       53.16       63.10      4.50 o 
   0   2  16      444.12      472.60     10.89 o 
   1   2  16      504.91      513.56      9.80 o 
   2   2  16     4797.21     4829.11     30.28 o 
   3   2  16       34.91       31.74      4.25 o 
   4   2  16       58.41       61.51      5.91 o 
   5   2  16      153.40      130.39     14.30 o 
   6   2  16       49.16       63.28      7.23 o 
   7   2  16      282.54      300.77     11.79 o 
   8   2  16      370.03      355.31     17.81 o 
   9   2  16       71.00       55.36      6.76 o 
  10   2  16      153.82      169.09      7.21 o 
   1   3  16      852.20      822.90     14.90 o 
   2   3  16        3.37        5.22      1.57 o 
   3   3  16      876.89      922.59     16.24 o 
   4   3  16     1539.76     1633.80     48.47 o 
   5   3  16      161.24      171.95      7.12 o 
   6   3  16        5.60        5.68      2.88 o 
   7   3  16      150.63      136.32      8.09 o 
   8   3  16       94.28       75.77      5.64 o 
   9   3  16        0.56       -1.03      1.73 o 
  10   3  16       21.02       29.71      4.25 o 
   0   4  16      831.98      824.84     29.87 o 
   1   4  16       91.23       85.87      7.12 o 
   2   4  16      189.10      188.24     14.44 o 
   3   4  16      253.14      277.14     13.38 o 
   4   4  16      225.64      221.68     10.00 o 
   6   4  16        1.62        8.66      4.64 o 
   7   4  16        1.92        2.11      3.03 o 
   8   4  16       50.18       52.62     10.08 o 
   9   4  16      260.55      259.69     11.85 o 
   1   5  16      137.40      158.78      8.18 o 
   2   5  16        0.14        0.71      2.26 o 
   3   5  16      256.10      272.38      8.07 o 
   4   5  16       40.02       23.18      3.72 o 
   5   5  16       51.71       32.52      6.15 o 
   6   5  16      370.30      322.52     28.64 o 
   7   5  16        5.54        6.01      7.05 o 
   8   5  16       32.89       34.73      4.43 o 
   9   5  16       33.17       27.25      2.35 o 
   0   6  16      345.79      329.26     14.61 o 
   1   6  16        9.72        8.24      3.50 o 
   2   6  16       58.71       46.81      4.93 o 
   3   6  16      253.49      223.25     10.75 o 
   4   6  16      607.46      515.62     19.03 o 
   5   6  16        1.24       -0.75      3.15 o 
   6   6  16      106.12       87.01     16.49 o 
   7   6  16       29.60       29.97      5.26 o 
   8   6  16        0.16        3.16      3.32 o 
   1   7  16       32.53       31.01      4.93 o 
   2   7  16       49.28       67.84      6.48 o 
   3   7  16       36.15       39.01      4.95 o 
   4   7  16       47.72       41.83      5.96 o 
   5   7  16        5.02       -1.31      2.75 o 
   6   7  16       39.16       48.61      4.21 o 
   7   7  16      195.86      194.69     27.62 o 
   8   7  16      146.84      135.42      7.39 o 
   0   8  16      264.84      259.23     16.19 o 
   1   8  16        3.14        5.28      4.21 o 
   2   8  16      104.40      110.79      5.88 o 
   3   8  16        4.58        3.88      2.54 o 
   4   8  16       67.10       80.08      5.44 o 
   5   8  16       13.17       16.23      2.75 o 
   6   8  16       13.76        7.18      1.65 o 
   1   9  16       16.71       22.25      3.28 o 
   2   9  16        0.11        4.63      3.09 o 
   3   9  16        4.92        0.40      2.64 o 
   4   9  16       33.44       34.68      4.63 o 
   1   1  17      220.02      213.91      6.17 o 
   2   1  17       14.51       18.70      2.55 o 
   3   1  17      178.36      170.95      7.47 o 
   4   1  17     1361.82     1434.82     28.19 o 
   5   1  17      120.36      129.86     11.29 o 
   6   1  17      367.30      373.81     10.03 o 
   7   1  17       28.80       25.18      4.25 o 
   8   1  17      348.14      370.17     14.83 o 
   9   1  17      159.24      146.71      9.66 o 
  10   1  17       10.34       15.32      5.08 o 
   0   2  17      427.65      460.06     14.32 o 
   1   2  17       53.19       57.09      3.51 o 
   2   2  17     1268.56     1304.90     20.54 o 
   3   2  17      119.99      120.09      6.50 o 
   4   2  17        0.36       -1.69      6.93 o 
   5   2  17     1078.79     1147.92     22.04 o 
   6   2  17      865.08      880.04     20.01 o 
   7   2  17      560.13      536.45     25.70 o 
   8   2  17      298.32      283.79     11.63 o 
   9   2  17      214.43      183.83      9.09 o 
  10   2  17       43.61       61.04      6.15 o 
   1   3  17      398.50      365.51     10.29 o 
   2   3  17      661.22      723.68     13.05 o 
   3   3  17       31.78       27.64      3.31 o 
   4   3  17        2.61       -1.13      2.76 o 
   5   3  17       29.59       25.50      3.39 o 
   6   3  17      213.08      191.85     10.75 o 
   7   3  17       51.92       44.68      4.78 o 
   8   3  17      352.28      355.12     17.42 o 
   9   3  17      120.11       97.94      4.61 o 
  10   3  17      372.48      356.87     11.68 o 
   0   4  17      378.10      409.16     21.28 o 
   1   4  17        0.69        3.59      3.63 o 
   2   4  17        2.66       -3.26      3.26 o 
   3   4  17       30.29       38.88      8.56 o 
   4   4  17     1861.61     1821.66     39.57 o 
   5   4  17      113.14      118.68     12.14 o 
   6   4  17       12.02       10.13      4.16 o 
   7   4  17       33.75       23.97      5.77 o 
   8   4  17        2.91        5.97      2.23 o 
   9   4  17        0.04       -1.15      1.81 o 
   1   5  17        0.17        1.39      2.25 o 
   2   5  17      351.22      351.71     15.42 o 
   3   5  17       21.94       22.12      2.63 o 
   4   5  17      193.52      146.37      9.15 o 
   6   5  17      489.27      387.62     31.09 o 
   7   5  17       23.71       17.42      5.16 o 
   8   5  17       53.45       52.36      4.34 o 
   9   5  17        1.44        7.96      2.86 o 
   0   6  17       15.13        9.11      4.96 o 
   1   6  17      380.61      386.41     14.98 o 
   2   6  17       88.44       68.18      8.55 o 
   3   6  17        2.47        0.78      2.92 o 
   4   6  17       30.92       17.42      3.21 o 
   5   6  17      363.17      392.52     15.61 o 
   6   6  17        0.02        1.88      4.00 o 
   7   6  17       19.90       28.87      5.14 o 
   8   6  17       37.87       47.18      6.69 o 
   1   7  17        3.69        3.39      2.67 o 
   2   7  17       33.41       36.67      5.86 o 
   3   7  17       63.64       78.26      7.91 o 
   4   7  17       27.48       23.35      4.61 o 
   5   7  17      302.16      299.82     16.05 o 
   6   7  17       16.33       16.53      2.80 o 
   7   7  17      296.04      243.35     13.90 o 
   0   8  17      199.57      193.42     13.94 o 
   1   8  17        8.74        7.83      3.01 o 
   2   8  17      619.94      633.45     19.94 o 
   3   8  17       11.71       17.78      4.84 o 
   4   8  17      120.54      131.54      6.59 o 
   5   8  17       19.72       13.72      2.40 o 
   6   8  17        0.03       -2.03      2.50 o 
   1   9  17       34.08       31.93      4.52 o 
   2   9  17      104.64       89.21      5.05 o 
   3   9  17       22.52       16.66      3.71 o 
   4   9  17       29.64       26.94      3.75 o 
   0   0  18       77.82       67.96      8.25 o 
   1   0  18       19.81       22.04      3.63 o 
   2   0  18     3702.32     3650.75     58.71 o 
   3   0  18      697.63      727.11     18.59 o 
   4   0  18     1545.02     1433.09     40.20 o 
   5   0  18      107.22      119.03      8.75 o 
   6   0  18     1941.91     1955.24     29.91 o 
   7   0  18     5191.73     5286.22     80.02 o 
   8   0  18     2871.75     2899.75     57.64 o 
   9   0  18      770.69      755.96     26.53 o 
  10   0  18       26.33       26.67      4.49 o 
   1   1  18      139.25      162.84      6.21 o 
   2   1  18       44.88       37.32      3.97 o 
   3   1  18        7.12        6.81      2.16 o 
   4   1  18     2300.65     2286.45     36.64 o 
   5   1  18     1188.57     1164.72     16.76 o 
   6   1  18      473.94      466.12     12.45 o 
   7   1  18      902.32      906.35     19.49 o 
   8   1  18      634.51      636.51     19.05 o 
   9   1  18       10.46       10.97      4.22 o 
  10   1  18      224.08      237.21     12.53 o 
   0   2  18      650.56      742.94     19.05 o 
   1   2  18        4.60        3.44      1.46 o 
   2   2  18       75.48      100.32      5.82 o 
   3   2  18        0.43        2.31      1.83 o 
   4   2  18       99.41      110.98      6.81 o 
   5   2  18        0.68        0.06      1.75 o 
   6   2  18     1744.02     1756.14     54.69 o 
   7   2  18        5.29        5.58      2.74 o 
   8   2  18      227.55      245.16     11.66 o 
   9   2  18      455.76      422.15     19.31 o 
  10   2  18       56.77       49.58      3.79 o 
   1   3  18       36.22       37.30      3.69 o 
   2   3  18       59.40       85.06      5.56 o 
   3   3  18      104.47       94.97      6.08 o 
   4   3  18       61.40       59.34      4.22 o 
   5   3  18      122.34      126.13      5.71 o 
   6   3  18      115.03      141.00     15.94 o 
   7   3  18       71.85       57.80     12.58 o 
   8   3  18      158.88      137.82      6.96 o 
   9   3  18       33.15       34.47      2.81 o 
  10   3  18      133.92      131.76      7.41 o 
   0   4  18      254.71      250.47     17.11 o 
   1   4  18       17.79       11.85      5.38 o 
   2   4  18      210.73      211.77     12.26 o 
   3   4  18        2.56        2.05      2.23 o 
   4   4  18        1.95        2.63      3.32 o 
   5   4  18       64.82       52.39      5.57 o 
   6   4  18       78.70       83.59      6.50 o 
   7   4  18       16.65       15.28      5.34 o 
   8   4  18       23.37       21.74      3.70 o 
   9   4  18       85.98       59.39      4.22 o 
   1   5  18      913.48      955.81     27.63 o 
   2   5  18       46.43       45.85      4.29 o 
   3   5  18       99.42      101.94      7.74 o 
   4   5  18       89.10      107.21      7.86 o 
   6   5  18       48.47       34.85     11.57 o 
   7   5  18       52.64       24.83      6.63 o 
   8   5  18       68.23       69.11      6.68 o 
   9   5  18       34.23       27.54      6.25 o 
   0   6  18      249.34      245.82     17.50 o 
   1   6  18      487.97      469.79     16.64 o 
   2   6  18        9.14        2.31      3.00 o 
   3   6  18      185.14      136.16     10.55 o 
   4   6  18      356.12      324.74     11.45 o 
   5   6  18       15.51       19.90      4.74 o 
   6   6  18       25.47       15.61      8.33 o 
   7   6  18       72.73       50.46      6.31 o 
   8   6  18        4.28        1.29      2.97 o 
   1   7  18        5.60       17.39      4.14 o 
   2   7  18      415.68      405.80     14.82 o 
   3   7  18       13.37       18.09      3.17 o 
   4   7  18      129.52      136.71      8.96 o 
   5   7  18      595.66      560.11     28.79 o 
   6   7  18      208.38      178.60     14.90 o 
   7   7  18      110.64      111.77      6.83 o 
   0   8  18       52.12       43.64      7.17 o 
   1   8  18        2.29        3.64      2.45 o 
   2   8  18       91.92       83.99      6.34 o 
   3   8  18      328.23      336.93     11.33 o 
   4   8  18       11.44       17.00      3.07 o 
   5   8  18      102.86      103.80      5.51 o 
   6   8  18      360.88      353.96     29.04 o 
   1   9  18        7.53        4.62      3.52 o 
   2   9  18        7.57       11.18      2.15 o 
   3   9  18      167.59      176.60      9.82 o 
   4   9  18      174.42      153.37      7.56 o 
   1   1  19      237.75      229.48      8.96 o 
   2   1  19        5.96        6.55      2.82 o 
   3   1  19       91.21      109.01      6.42 o 
   4   1  19      215.65      239.43     10.04 o 
   5   1  19       69.27       64.46      4.81 o 
   6   1  19      798.41      828.34     18.67 o 
   7   1  19      389.93      421.64     13.41 o 
   8   1  19      210.15      193.79     10.48 o 
   9   1  19       40.32       33.99      4.29 o 
  10   1  19       22.82       26.75      3.50 o 
   0   2  19      647.36      662.18     18.74 o 
   1   2  19      260.55      291.00      9.78 o 
   2   2  19      112.27      125.48      6.71 o 
   3   2  19      215.26      226.39      9.35 o 
   4   2  19      381.67      371.28     12.48 o 
   5   2  19       39.63       37.02      3.02 o 
   6   2  19        7.63        8.51      2.48 o 
   7   2  19      243.31      266.05     10.91 o 
   8   2  19        6.87        7.48      3.42 o 
   9   2  19       90.79       83.28      6.12 o 
  10   2  19       60.57       57.58      3.06 o 
   1   3  19      741.05      706.85     15.08 o 
   2   3  19      610.00      591.53     14.82 o 
   3   3  19      935.02      939.06     19.10 o 
   4   3  19      120.36      105.47      5.50 o 
   5   3  19       17.93       24.36      3.52 o 
   6   3  19      288.98      295.49     10.57 o 
   7   3  19      281.51      286.87     10.90 o 
   8   3  19       11.85       10.34      3.48 o 
   9   3  19      461.51      478.03     10.39 o 
  10   3  19       50.30       42.85      4.00 o 
   0   4  19      315.23      318.69     19.34 o 
   1   4  19      221.28      206.58     15.20 o 
   2   4  19        0.17        2.14      2.22 o 
   3   4  19       56.69       53.50      4.00 o 
   4   4  19       16.60       17.25      4.15 o 
   5   4  19       44.10       51.88      6.29 o 
   6   4  19        4.56        7.80      3.66 o 
   7   4  19       24.95       19.08      3.05 o 
   8   4  19        0.22        0.73      3.56 o 
   9   4  19        2.09       -0.26      1.34 o 
   1   5  19     1144.79     1138.91     22.61 o 
   2   5  19       31.94       38.96      7.60 o 
   3   5  19        0.46       -1.39      3.36 o 
   4   5  19      190.68      206.09     10.79 o 
   5   5  19      286.38      247.98     16.76 o 
   6   5  19      504.90      478.04     33.57 o 
   7   5  19        0.22        1.73      3.31 o 
   8   5  19       65.30       56.37     11.23 o 
   0   6  19      490.10      490.25     24.17 o 
   1   6  19       19.04       18.79      4.30 o 
   2   6  19       39.05       38.55      5.43 o 
   3   6  19      157.97      130.71      7.59 o 
   4   6  19       13.46       11.97      2.95 o 
   5   6  19      156.13      144.63      9.17 o 
   6   6  19       64.68       61.71      7.78 o 
   7   6  19       69.80       59.80      6.33 o 
   8   6  19       18.04       15.81      4.08 o 
   1   7  19      300.29      309.77     15.58 o 
   2   7  19        2.58        5.55      2.17 o 
   3   7  19      210.71      205.07      8.58 o 
   4   7  19       23.36       23.25      4.25 o 
   5   7  19       24.56       24.44      3.49 o 
   6   7  19       58.93       74.17      6.43 o 
   7   7  19        2.19        1.14      1.71 o 
   0   8  19      305.20      297.83     16.46 o 
   1   8  19       23.02       18.89      3.40 o 
   2   8  19       61.58       71.16      5.75 o 
   3   8  19       17.85       14.91      2.90 o 
   4   8  19        2.00        2.48      2.12 o 
   5   8  19        0.93        0.18      1.35 o 
   1   9  19       34.66       35.14      3.45 o 
   2   9  19       27.78       26.76      2.81 o 
   3   9  19      318.56      305.94     11.95 o 
   0   0  20        2.20        9.69      4.59 o 
   1   0  20      546.00      486.30     16.69 o 
   2   0  20     5110.97     5097.19     74.71 o 
   3   0  20      654.46      730.04     29.20 o 
   4   0  20      382.06      405.32     22.81 o 
   5   0  20     1123.54     1150.25     22.11 o 
   6   0  20      145.52      140.82     10.17 o 
   7   0  20      464.94      469.07     24.02 o 
   8   0  20      137.62      120.30     12.01 o 
   9   0  20        4.80        6.68      3.73 o 
  10   0  20      128.92      128.10      8.19 o 
   1   1  20      164.35      161.21      7.85 o 
   2   1  20      692.49      729.11     19.94 o 
   3   1  20     1511.82     1471.26     44.65 o 
   4   1  20       23.57       25.50      3.49 o 
   5   1  20     1001.17     1030.11     17.74 o 
   6   1  20       26.08       24.96      3.99 o 
   7   1  20        3.29       11.79      7.55 o 
   8   1  20      348.46      335.26     13.50 o 
   9   1  20       59.69       57.25      5.10 o 
  10   1  20       74.06       63.94      4.75 o 
   0   2  20      395.72      479.66     16.50 o 
   1   2  20       51.41       50.11      5.37 o 
   2   2  20     1349.02     1356.56     23.16 o 
   3   2  20      233.24      229.61      9.59 o 
   4   2  20       37.18       43.97      2.94 o 
   5   2  20      126.21      120.33      6.33 o 
   6   2  20       46.85       39.33      4.09 o 
   7   2  20      229.90      248.67     10.07 o 
   8   2  20       69.91       74.83      5.07 o 
   9   2  20       84.06       85.87      5.74 o 
  10   2  20       11.75       11.56      2.28 o 
   1   3  20      127.65      129.89      8.64 o 
   2   3  20      123.25      131.39      7.26 o 
   3   3  20      407.10      410.90     10.08 o 
   4   3  20      370.80      371.63     10.06 o 
   5   3  20      138.86      141.37      8.84 o 
   6   3  20      159.98      163.20      8.85 o 
   7   3  20      138.50      141.07      7.52 o 
   8   3  20       25.55       29.97      3.24 o 
   9   3  20      230.69      220.69      5.60 o 
   0   4  20     3332.07     3472.26     59.79 o 
   1   4  20      853.28      897.23     18.43 o 
   2   4  20      462.08      476.49     12.97 o 
   3   4  20      132.84      136.62      6.01 o 
   4   4  20     1994.59     1989.10     43.46 o 
   5   4  20      200.23      222.05     11.37 o 
   6   4  20      435.88      431.66     24.42 o 
   7   4  20       14.37       23.48      3.30 o 
   8   4  20       38.21       37.43      4.04 o 
   9   4  20      198.12      163.28     11.17 o 
   1   5  20      250.86      263.38     10.84 o 
   2   5  20     1310.59     1286.28     19.72 o 
   3   5  20      116.71      148.36      9.48 o 
   4   5  20      185.76      177.80     10.03 o 
   5   5  20        0.01       -1.77      3.68 o 
   6   5  20        0.58       12.94      7.69 o 
   7   5  20       88.21       75.02      7.97 o 
   8   5  20        0.70       -2.67      2.67 o 
   0   6  20      747.61      779.68     30.55 o 
   1   6  20      581.04      583.38     18.66 o 
   2   6  20       19.55       25.96      3.77 o 
   3   6  20      672.04      629.08     15.97 o 
   4   6  20       64.67       63.64      5.12 o 
   5   6  20        0.27        5.96      3.22 o 
   6   6  20       33.17       22.63      5.47 o 
   7   6  20      167.25      173.46      9.57 o 
   8   6  20       60.04       60.70      5.94 o 
   1   7  20      562.03      566.93     31.81 o 
   2   7  20      464.31      466.22     15.63 o 
   3   7  20        2.43        2.48      3.19 o 
   4   7  20        5.93        0.21      2.80 o 
   5   7  20       46.56       40.65      3.84 o 
   6   7  20        1.85        5.08      2.60 o 
   7   7  20       28.35       30.07      5.60 o 
   0   8  20       36.86       30.65      5.79 o 
   1   8  20      200.33      184.72      8.97 o 
   2   8  20       40.06       49.14      4.77 o 
   3   8  20      126.06      125.50      5.98 o 
   4   8  20      382.89      366.31     43.06 o 
   5   8  20       23.07       19.41      2.05 o 
   1   9  20        0.06       -0.76      1.38 o 
   2   9  20       38.51       30.25      4.43 o 
   3   9  20       34.79       41.36      3.02 o 
   1   1  21        8.36       18.15      4.13 o 
   2   1  21      194.05      210.66     11.17 o 
   3   1  21      493.34      562.72     26.84 o 
   4   1  21       98.20       88.86      4.15 o 
   5   1  21      163.24      164.65      6.73 o 
   6   1  21      732.31      749.01     26.10 o 
   7   1  21      381.88      385.24     15.13 o 
   8   1  21      530.58      555.44     24.03 o 
   9   1  21       46.91       52.29      3.84 o 
  10   1  21        5.80        9.98      2.75 o 
   0   2  21       78.61       83.00      7.42 o 
   1   2  21      802.92      802.05     38.36 o 
   2   2  21      863.60      861.21     22.32 o 
   3   2  21      346.66      339.82     14.34 o 
   4   2  21     1659.43     1677.46     15.80 o 
   5   2  21      193.50      210.42      8.00 o 
   6   2  21        1.14       -1.27      5.11 o 
   7   2  21      362.06      400.20     10.67 o 
   8   2  21       62.87       60.83      6.91 o 
   9   2  21       35.65       32.40      2.85 o 
   1   3  21       36.48       30.99      4.50 o 
   2   3  21       86.01       76.31      5.52 o 
   3   3  21       25.05       26.53      2.93 o 
   4   3  21        9.90       11.40      2.46 o 
   5   3  21      225.12      238.92     12.10 o 
   6   3  21      173.44      164.92      8.05 o 
   7   3  21        0.86        3.38      2.34 o 
   8   3  21       57.52       62.26      3.65 o 
   9   3  21       35.58       38.85      3.04 o 
   0   4  21     1707.73     1675.82     56.15 o 
   1   4  21      935.62      923.58     20.00 o 
   2   4  21      498.53      516.32     12.43 o 
   3   4  21     1785.48     1809.83     23.09 o 
   4   4  21        2.87        4.87      3.15 o 
   5   4  21        1.02       -0.75      3.20 o 
   6   4  21       80.61       79.80      6.15 o 
   7   4  21      100.74       91.26      5.35 o 
   8   4  21       75.21       68.52      4.47 o 
   9   4  21        0.22        2.19      2.91 o 
   1   5  21    10368.45    10980.16     91.17 o 
   2   5  21     2355.16     2356.07     31.40 o 
   3   5  21        3.18        0.49      2.90 o 
   4   5  21      253.97      272.43     14.11 o 
   5   5  21       86.16       74.18      9.52 o 
   6   5  21        4.07       12.39      7.87 o 
   7   5  21        0.37       -2.16      6.25 o 
   8   5  21       31.64       30.41      3.92 o 
   0   6  21      255.84      254.69     18.17 o 
   1   6  21      864.61      881.08     22.77 o 
   2   6  21       23.91       28.13      4.90 o 
   3   6  21      850.07      824.43     20.09 o 
   4   6  21       90.39       97.85      6.28 o 
   5   6  21      303.15      278.54     11.50 o 
   6   6  21        5.96        5.95      4.50 o 
   7   6  21      175.05      174.40      9.07 o 
   1   7  21      438.28      467.61     15.63 o 
   2   7  21       34.62       31.89      4.49 o 
   3   7  21       89.27       84.42      6.56 o 
   4   7  21      303.11      326.59     14.81 o 
   5   7  21        6.87        7.64      2.31 o 
   6   7  21       11.48       12.65      2.96 o 
   0   8  21        1.41        3.01      3.35 o 
   1   8  21        5.54        5.24      2.37 o 
   2   8  21      866.75      869.18     25.82 o 
   3   8  21       32.76       36.02      3.30 o 
   4   8  21       27.48       23.45      3.77 o 
   5   8  21       28.74       14.48      3.51 o 
   1   9  21        4.36        6.84      1.78 o 
   2   9  21       15.75        7.28      2.66 o 
   3   9  21       66.94       58.77      4.52 o 
   0   0  22     1123.93     1164.29     38.58 o 
   1   0  22      164.91      162.03     14.31 o 
   2   0  22       65.82       91.35     10.94 o 
   3   0  22      213.76      228.19     17.47 o 
   4   0  22     2255.27     2204.78     37.85 o 
   5   0  22        4.72        0.23      3.35 o 
   6   0  22     2265.15     2256.70     39.28 o 
   7   0  22       21.14       15.61      5.01 o 
   8   0  22      281.63      271.93     16.77 o 
   9   0  22      143.53      141.69      7.32 o 
  10   0  22      739.33      771.86     16.78 o 
   1   1  22     1041.36     1063.47     25.75 o 
   2   1  22      661.01      630.86     19.91 o 
   3   1  22      756.78      788.59     18.03 o 
   4   1  22       99.56       96.44      4.06 o 
   5   1  22       47.82       49.67      4.58 o 
   6   1  22     1947.76     2022.64     29.33 o 
   7   1  22      139.31      135.95      9.04 o 
   8   1  22      454.66      460.42     12.15 o 
   9   1  22        9.07        7.48      2.00 o 
  10   1  22       37.80       34.26      3.65 o 
   0   2  22      352.73      306.53     14.22 o 
   1   2  22        0.87        1.96      2.56 o 
   2   2  22      904.04      877.23     30.87 o 
   3   2  22      222.90      212.60      6.79 o 
   4   2  22      255.21      250.77      6.94 o 
   5   2  22     1228.69     1238.60     19.18 o 
   6   2  22        3.49        4.08      2.21 o 
   7   2  22      387.23      404.07     14.82 o 
   8   2  22      166.45      161.58      9.12 o 
   9   2  22        4.46        3.27      2.35 o 
   1   3  22      675.77      672.35     12.66 o 
   2   3  22      254.07      263.91      8.06 o 
   3   3  22      339.45      329.56     10.35 o 
   4   3  22     2026.41     2091.38     30.72 o 
   5   3  22       66.41       66.76      9.14 o 
   6   3  22       60.95       67.05      4.76 o 
   7   3  22        1.99        4.27      1.77 o 
   8   3  22      424.23      422.51      8.44 o 
   9   3  22        9.10        8.69      1.50 o 
   0   4  22     2217.66     2317.97     37.48 o 
   1   4  22      551.35      562.36     13.23 o 
   2   4  22      569.41      588.00     13.57 o 
   3   4  22     1159.20     1166.44     18.88 o 
   4   4  22      132.71      135.41      9.26 o 
   5   4  22      207.25      193.51     10.70 o 
   6   4  22       10.76       14.38      3.18 o 
   7   4  22       28.23       18.40      7.09 o 
   8   4  22       16.01       11.65      3.48 o 
   1   5  22     2333.99     2486.98     28.18 o 
   2   5  22      379.51      398.07     14.15 o 
   3   5  22       96.89       76.28      6.99 o 
   4   5  22      109.70       88.20     23.60 o 
   5   5  22       39.73       43.87      7.19 o 
   6   5  22       26.81       23.76      9.21 o 
   7   5  22       64.85       80.69      7.50 o 
   8   5  22       13.14       18.26      4.27 o 
   0   6  22     3930.11     4196.85     69.53 o 
   1   6  22       47.57       53.95      6.27 o 
   2   6  22      581.76      636.04     18.92 o 
   3   6  22      158.92      180.24      9.63 o 
   4   6  22      140.69      132.67      7.03 o 
   5   6  22        0.53       -1.16      2.62 o 
   6   6  22       16.08        8.27      3.72 o 
   7   6  22        2.27       -0.85      2.41 o 
   1   7  22      138.13      137.17      7.46 o 
   2   7  22      308.39      347.28     12.98 o 
   3   7  22       95.69      104.40      6.88 o 
   4   7  22      346.03      372.55      9.63 o 
   5   7  22      113.47      108.95      7.03 o 
   6   7  22       44.92       33.28      3.65 o 
   0   8  22      177.44      201.07     12.68 o 
   1   8  22      249.19      250.39      9.78 o 
   2   8  22       42.65       45.71      4.40 o 
   3   8  22      122.16      130.21      6.29 o 
   4   8  22      340.97      335.23     10.07 o 
   1   9  22       63.90       65.57      3.76 o 
   2   9  22       21.90       21.37      3.25 o 
   1   1  23     1510.78     1540.34     37.04 o 
   2   1  23      143.44      172.24     15.05 o 
   3   1  23      391.26      422.52      8.70 o 
   4   1  23     1148.60     1174.90     12.86 o 
   5   1  23      166.69      165.73      6.70 o 
   6   1  23        4.88        3.46      3.38 o 
   7   1  23        2.03        0.75      2.08 o 
   8   1  23     1119.33     1138.17     18.19 o 
   9   1  23      198.56      212.13      6.64 o 
   0   2  23        2.39       -0.14      3.97 o 
   1   2  23       52.67       38.38      5.44 o 
   2   2  23     2211.96     2232.46     21.48 o 
   3   2  23      237.76      228.08      7.26 o 
   4   2  23      496.36      473.05     12.19 o 
   5   2  23       84.63       84.02      5.83 o 
   6   2  23      185.58      196.32      8.94 o 
   7   2  23       10.45        9.99      3.36 o 
   8   2  23      451.15      457.77     10.76 o 
   9   2  23        0.56        2.34      1.34 o 
   1   3  23      290.53      293.83      8.40 o 
   2   3  23      960.73      931.49     14.88 o 
   3   3  23      115.49      111.46     11.37 o 
   4   3  23      349.52      345.30     12.84 o 
   5   3  23       62.95       46.71      5.97 o 
   6   3  23       26.50       29.00      3.29 o 
   7   3  23        5.89        6.62      1.63 o 
   8   3  23       91.57       82.67      4.51 o 
   9   3  23        4.95        4.70      2.89 o 
   0   4  23     4150.53     4367.50     52.03 o 
   1   4  23        6.20        6.74      2.63 o 
   2   4  23      254.61      258.94      9.27 o 
   3   4  23        5.86        3.49      2.65 o 
   4   4  23       52.43       51.76      6.24 o 
   5   4  23        3.85       -0.06      2.84 o 
   6   4  23      107.16       93.94      7.67 o 
   7   4  23       13.92       16.29      7.30 o 
   8   4  23       16.82       18.83      5.45 o 
   1   5  23       40.28       40.76      3.84 o 
   2   5  23      356.13      401.89     11.49 o 
   3   5  23      615.62      632.35     18.94 o 
   4   5  23      884.92      897.92     20.78 o 
   5   5  23       92.79       89.84      9.93 o 
   6   5  23       14.86       16.87      7.85 o 
   7   5  23       93.42      117.50      8.33 o 
   8   5  23      501.13      530.24     18.02 o 
   0   6  23        8.68       17.51      6.68 o 
   1   6  23        2.52        8.53      3.20 o 
   2   6  23        0.45       -0.76      2.43 o 
   3   6  23       49.82       50.34      4.81 o 
   4   6  23       33.98       39.09      3.87 o 
   5   6  23       34.29       31.94      3.98 o 
   6   6  23       14.39        7.85      5.79 o 
   7   6  23       25.02       13.77      2.47 o 
   1   7  23      250.69      233.19     10.70 o 
   2   7  23        1.11       -0.90      2.32 o 
   3   7  23      195.77      219.94      9.52 o 
   4   7  23      336.59      323.72      8.50 o 
   5   7  23       12.94       23.25      5.89 o 
   6   7  23      158.02      156.79      6.43 o 
   0   8  23      353.43      406.83     17.22 o 
   1   8  23       13.56       17.17      3.03 o 
   2   8  23      235.27      244.67      7.24 o 
   3   8  23      224.42      209.99      5.87 o 
   4   8  23       20.77       22.21      2.52 o 
   1   9  23      588.09      586.92     14.45 o 
   0   0  24     1011.22     1048.63     39.48 o 
   1   0  24      179.38      218.28     18.00 o 
   2   0  24      908.05      845.59     18.53 o 
   3   0  24      202.05      212.36      8.48 o 
   4   0  24     5975.30     6174.90     44.63 o 
   5   0  24     1207.83     1247.42     23.14 o 
   6   0  24     4237.98     4462.76     62.96 o 
   7   0  24      927.16      983.20     28.96 o 
   8   0  24        0.43        3.35      2.41 o 
   9   0  24       12.42       12.99      3.34 o 
   1   1  24       86.79       71.26      5.84 o 
   2   1  24      397.91      383.01      8.19 o 
   3   1  24      569.35      564.51      8.89 o 
   4   1  24     1602.30     1592.34     18.48 o 
   5   1  24      111.83      128.12      5.40 o 
   6   1  24      732.86      779.38     13.68 o 
   7   1  24       11.49       14.73      2.38 o 
   8   1  24      646.64      685.37     13.59 o 
   9   1  24      123.33      140.09      9.75 o 
   0   2  24     1921.60     1763.46     26.53 o 
   1   2  24       10.04       10.52      1.75 o 
   2   2  24        6.24       10.00      2.25 o 
   3   2  24      309.56      278.76      7.21 o 
   4   2  24        0.28        6.63      2.41 o 
   5   2  24      243.21      247.44      8.50 o 
   6   2  24      381.50      412.76     10.72 o 
   7   2  24        1.40        1.51      1.98 o 
   8   2  24      131.76      139.75      6.51 o 
   9   2  24        0.33       -1.52      2.32 o 
   1   3  24     1383.78     1352.74     22.90 o 
   2   3  24      451.30      418.31     10.32 o 
   3   3  24      411.96      436.33     14.42 o 
   4   3  24       39.75       57.94     11.67 o 
   5   3  24        8.11       19.26      4.48 o 
   6   3  24      478.21      480.92     11.75 o 
   7   3  24      228.10      223.33      6.20 o 
   8   3  24      837.57      848.03     15.10 o 
   0   4  24        0.02        2.31      3.32 o 
   1   4  24      369.02      359.83     10.99 o 
   2   4  24      312.04      332.10     10.49 o 
   3   4  24      261.92      246.96      9.02 o 
   4   4  24        4.94        7.38      5.54 o 
   5   4  24        6.76        4.77      7.93 o 
   6   4  24      862.89      810.91     19.84 o 
   7   4  24       38.85       39.34      4.45 o 
   8   4  24      109.39       96.70      9.45 o 
   1   5  24       71.29       73.88      5.32 o 
   2   5  24        0.43        0.70      2.32 o 
   3   5  24        0.39        6.13      3.12 o 
   4   5  24      150.97      168.91     14.41 o 
   5   5  24       23.40       21.05      5.45 o 
   6   5  24       40.16       34.04      9.59 o 
   7   5  24        6.61        6.92      2.88 o 
   8   5  24        3.04       -0.51      2.02 o 
   0   6  24      459.70      505.46     16.68 o 
   1   6  24       75.78       74.48      6.81 o 
   2   6  24      258.21      252.78     11.82 o 
   3   6  24      110.65      106.31      7.44 o 
   4   6  24       60.25       56.08      4.33 o 
   5   6  24        0.25       -1.47      2.32 o 
   6   6  24       44.07       38.18      4.70 o 
   7   6  24       26.29       26.74      3.00 o 
   1   7  24      154.79      156.49      8.61 o 
   2   7  24      328.26      317.03     11.77 o 
   3   7  24      132.48      140.43      7.30 o 
   4   7  24        6.24        5.07      1.54 o 
   5   7  24       30.39       22.86      4.24 o 
   0   8  24      208.60      226.62     12.42 o 
   1   8  24        4.70        4.22      2.06 o 
   2   8  24      299.40      338.79      9.80 o 
   3   8  24        5.56        6.43      2.16 o 
   1   1  25       70.87       71.54      3.49 o 
   2   1  25       41.09       35.09      2.84 o 
   3   1  25      130.93      121.31      5.45 o 
   4   1  25      325.28      332.85      9.57 o 
   5   1  25       41.55       41.49      4.05 o 
   6   1  25     1981.15     2106.80     24.74 o 
   7   1  25        0.39        1.23      1.94 o 
   8   1  25       45.09       44.56      5.37 o 
   9   1  25      574.63      598.17     11.57 o 
   0   2  25      210.00      222.35      9.88 o 
   1   2  25      235.67      228.69      7.09 o 
   2   2  25      594.43      579.65     11.59 o 
   3   2  25      230.66      215.36      7.56 o 
   4   2  25      320.54      324.24     10.38 o 
   5   2  25       17.08       20.16      2.85 o 
   6   2  25        0.02        0.01      1.99 o 
   7   2  25      812.17      818.93     15.13 o 
   8   2  25       44.61       47.77      4.08 o 
   9   2  25      266.49      282.05     10.34 o 
   1   3  25     2844.91     2911.33     30.19 o 
   2   3  25      333.37      343.04     10.44 o 
   3   3  25        1.71        7.07      3.91 o 
   4   3  25       45.56       51.87     10.56 o 
   5   3  25       14.20       20.77      4.53 o 
   6   3  25      249.53      248.36     12.20 o 
   7   3  25      335.25      365.42     12.83 o 
   8   3  25        0.39        1.93      2.60 o 
   0   4  25      558.43      575.20     19.65 o 
   1   4  25     1060.70     1091.70     16.67 o 
   2   4  25      229.43      236.46      9.06 o 
   3   4  25      411.11      428.16     14.41 o 
   4   4  25       83.71       94.28      7.99 o 
   5   4  25       43.98       33.88      4.75 o 
   6   4  25       38.17       34.41      3.95 o 
   7   4  25        1.17        2.90      2.25 o 
   8   4  25      276.88      283.14     14.27 o 
   1   5  25        3.95        7.80      2.71 o 
   2   5  25       27.10       32.01      3.73 o 
   3   5  25      408.61      399.79     12.08 o 
   4   5  25        4.73        4.58      2.91 o 
   5   5  25       25.22       23.27      5.36 o 
   6   5  25      504.74      474.49     17.46 o 
   7   5  25       34.59       31.72      4.48 o 
   0   6  25      547.61      559.66     24.77 o 
   1   6  25       20.19       22.09      4.25 o 
   2   6  25       88.18       96.46      7.28 o 
   3   6  25      109.21      114.35      7.39 o 
   4   6  25       12.21       18.74      2.65 o 
   5   6  25       32.36       25.46      3.21 o 
   6   6  25      114.14      135.24     16.24 o 
   1   7  25      214.70      208.28      9.68 o 
   2   7  25       61.55       56.21      4.06 o 
   3   7  25       58.20       54.78      4.55 o 
   4   7  25        0.52       -0.62      1.75 o 
   5   7  25        3.66        2.92      3.32 o 
   0   8  25      209.22      217.96     11.63 o 
   1   8  25       12.01       12.46      2.52 o 
   2   8  25      337.46      353.52      9.36 o 
   3   8  25        0.13       -1.70      1.70 o 
   0   0  26       60.70       64.27      7.47 o 
   1   0  26      297.57      266.33      9.51 o 
   2   0  26      114.04      143.76      7.26 o 
   3   0  26       41.25       33.44      4.29 o 
   4   0  26     1073.71     1023.96     26.18 o 
   5   0  26     1605.90     1711.21     33.97 o 
   6   0  26        8.63       12.38      5.21 o 
   7   0  26      179.25      196.40     13.76 o 
   8   0  26       23.91       19.75      4.48 o 
   9   0  26        8.82        7.15      2.32 o 
   1   1  26        5.43        7.04      1.81 o 
   2   1  26       65.95       46.19      3.35 o 
   3   1  26      997.56     1006.81     15.08 o 
   4   1  26       76.37       68.24      4.68 o 
   5   1  26       12.69       13.36      2.76 o 
   6   1  26      608.73      585.50     13.98 o 
   7   1  26      332.08      338.15     10.12 o 
   8   1  26       13.48       22.36      4.34 o 
   9   1  26       42.43       38.77      2.94 o 
   0   2  26      430.66      413.57     16.13 o 
   1   2  26       65.00       55.53      3.93 o 
   2   2  26      555.97      529.44     13.65 o 
   3   2  26       16.79       12.33      2.42 o 
   4   2  26     1243.44     1246.85     20.16 o 
   5   2  26       10.38       13.82      2.53 o 
   6   2  26      300.09      312.56      8.97 o 
   7   2  26      278.66      296.58     12.23 o 
   8   2  26        2.04        1.39      3.56 o 
   1   3  26      272.23      251.10      9.21 o 
   2   3  26     1434.40     1452.26     21.56 o 
   3   3  26        0.62       -3.32      3.32 o 
   4   3  26        0.53       -0.49      3.02 o 
   5   3  26      283.09      279.07     14.49 o 
   6   3  26        0.07        3.37      2.76 o 
   7   3  26      168.63      167.38     11.21 o 
   8   3  26      416.57      399.68     13.32 o 
   0   4  26       14.76       13.06      4.36 o 
   1   4  26      231.23      224.42      9.40 o 
   2   4  26      285.82      301.95     10.05 o 
   3   4  26      316.93      306.27      9.79 o 
   4   4  26       11.59       10.95      4.04 o 
   5   4  26       16.40       19.98      6.76 o 
   6   4  26       45.38       57.32      4.86 o 
   7   4  26      192.21      138.85      6.72 o 
   8   4  26      346.10      343.85     13.96 o 
   1   5  26        9.52        6.07      2.35 o 
   2   5  26       20.84       15.65      2.50 o 
   3   5  26      109.71      112.66      5.50 o 
   4   5  26        7.71        5.11      2.73 o 
   5   5  26       38.67       36.05      6.14 o 
   6   5  26       33.05       30.92      4.80 o 
   7   5  26       21.13       27.93      3.33 o 
   0   6  26      326.28      343.15     18.97 o 
   1   6  26      138.02      140.23      9.11 o 
   2   6  26       29.06       23.09      3.12 o 
   3   6  26       15.62       13.31      3.02 o 
   4   6  26      270.34      280.59     10.45 o 
   5   6  26      177.90      182.43      7.02 o 
   6   6  26      148.37      149.86      7.06 o 
   1   7  26      103.07      108.04      6.82 o 
   2   7  26      213.23      214.47     14.46 o 
   3   7  26      131.32      130.07      6.30 o 
   4   7  26       11.13        7.00      4.05 o 
   5   7  26        3.77        5.69      2.90 o 
   0   8  26        8.53        5.48      2.51 o 
   1   8  26       38.20       45.62      3.70 o 
   2   8  26       27.26       31.68      2.45 o 
   1   1  27      529.80      541.44     10.76 o 
   2   1  27       55.90       47.43      3.80 o 
   3   1  27      482.88      444.78     10.28 o 
   4   1  27       78.33       73.60      4.84 o 
   5   1  27       32.86       30.69      4.05 o 
   6   1  27       86.46       87.41      6.18 o 
   7   1  27      144.72      151.62      8.14 o 
   8   1  27      125.94      129.44      8.75 o 
   0   2  27      676.71      767.25     22.33 o 
   1   2  27        5.02        4.21      2.31 o 
   2   2  27      162.65      159.20      7.82 o 
   3   2  27        8.10       13.50      3.06 o 
   4   2  27      132.02      135.52      7.63 o 
   5   2  27      518.70      542.95     14.34 o 
   6   2  27      101.30      101.84      6.03 o 
   7   2  27       54.85       55.26      7.32 o 
   8   2  27      216.03      215.13     11.14 o 
   1   3  27      937.10      954.01     17.84 o 
   2   3  27       78.52       78.87      5.42 o 
   3   3  27        2.71        2.46      3.02 o 
   4   3  27        0.22       -2.65      3.00 o 
   5   3  27      335.54      354.72     14.70 o 
   6   3  27       43.72       43.42      6.15 o 
   7   3  27       86.11       86.46      7.92 o 
   8   3  27       13.93        8.10      2.46 o 
   0   4  27     1103.15     1186.31     28.27 o 
   1   4  27      104.81      105.54      7.60 o 
   2   4  27      127.35      128.46      6.78 o 
   3   4  27      559.26      557.60     16.25 o 
   4   4  27       32.83       38.84      5.15 o 
   5   4  27        2.95        6.13      8.28 o 
   6   4  27       12.59       15.92      2.95 o 
   7   4  27        5.44        0.91      6.24 o 
   1   5  27       72.21       74.93      5.20 o 
   2   5  27      982.18     1035.77     21.77 o 
   3   5  27       61.32       58.79      4.90 o 
   4   5  27        0.44        1.89      2.54 o 
   5   5  27       26.40       27.06      5.64 o 
   6   5  27       15.63       14.25      3.58 o 
   7   5  27       68.08       69.90      6.26 o 
   0   6  27      680.32      667.79     25.45 o 
   1   6  27      431.73      411.82     14.15 o 
   2   6  27      162.40      153.47      8.47 o 
   3   6  27       51.40       54.27      4.94 o 
   4   6  27        1.62        3.17      2.88 o 
   5   6  27       21.77       14.56      2.44 o 
   6   6  27        7.09       10.16      3.08 o 
   1   7  27      225.12      214.12      8.99 o 
   2   7  27       26.48       25.66      3.26 o 
   3   7  27       86.70       83.38      6.84 o 
   4   7  27       26.85       20.05      5.01 o 
   0   8  27       21.19       18.36      3.31 o 
   1   8  27       11.98       20.65      2.44 o 
   0   0  28      346.71      319.26     21.39 o 
   1   0  28      149.97      177.25      9.24 o 
   2   0  28       23.08       12.27      3.21 o 
   3   0  28       36.57       27.73      4.18 o 
   4   0  28      191.37      190.31     11.67 o 
   5   0  28      141.10      153.32     10.32 o 
   6   0  28        1.16       -1.45      3.99 o 
   7   0  28       95.88       95.55      9.06 o 
   8   0  28      116.88      135.32      8.85 o 
   1   1  28      375.56      338.68      8.79 o 
   2   1  28       47.91       36.53      3.45 o 
   3   1  28       19.51       28.31      2.97 o 
   4   1  28      168.53      177.73      7.85 o 
   5   1  28        0.73       -2.15      2.80 o 
   6   1  28       35.84       37.70      4.06 o 
   7   1  28       11.38       13.46      5.33 o 
   8   1  28       60.57       71.23      6.68 o 
   0   2  28     1335.98     1284.45     39.41 o 
   1   2  28      215.90      205.31      8.36 o 
   2   2  28       40.70       37.78      4.67 o 
   3   2  28       28.99       22.76      3.34 o 
   4   2  28        1.42        4.61      2.69 o 
   5   2  28        0.86        0.02      2.25 o 
   6   2  28      562.74      602.86     13.67 o 
   7   2  28        4.53        2.79      3.35 o 
   8   2  28      226.40      251.85     10.88 o 
   1   3  28       26.02       27.64      3.53 o 
   2   3  28      685.36      672.94     14.78 o 
   3   3  28      152.26      154.32      9.00 o 
   4   3  28      127.02      118.43      8.90 o 
   5   3  28        0.61       -3.11      3.11 o 
   6   3  28        0.72        7.64      2.72 o 
   7   3  28        5.72        9.66      3.56 o 
   8   3  28       23.11       18.43      3.96 o 
   0   4  28       41.59       38.82     10.49 o 
   1   4  28      382.15      382.83     11.35 o 
   2   4  28        8.35        3.00      2.27 o 
   3   4  28        2.37        9.42      3.84 o 
   4   4  28       61.34       43.80      7.68 o 
   5   4  28      148.23      151.44      8.67 o 
   6   4  28        0.07       -6.29      6.29 o 
   7   4  28       23.75       17.21      4.42 o 
   1   5  28      130.21      111.17      6.06 o 
   2   5  28      105.89      111.84      5.90 o 
   3   5  28       19.70       18.01      2.90 o 
   4   5  28       77.39      105.56      7.18 o 
   5   5  28       12.21        8.19      2.50 o 
   6   5  28        0.00       -1.27      2.37 o 
   0   6  28     1006.15     1059.80     31.07 o 
   1   6  28       70.74       58.67      5.44 o 
   2   6  28      324.40      330.06     11.83 o 
   3   6  28        8.77        6.13      2.27 o 
   4   6  28        4.19        1.07      2.49 o 
   5   6  28       33.41       30.99      6.41 o 
   1   7  28      248.28      261.07      9.33 o 
   2   7  28       12.79        6.69      3.38 o 
   3   7  28        4.36        3.46      1.79 o 
   4   7  28       48.02       27.59      4.80 o 
   1   1  29      378.82      339.76      8.88 o 
   2   1  29       59.28       53.35      3.82 o 
   3   1  29       24.95       25.46      3.45 o 
   4   1  29      108.47      113.43      6.46 o 
   5   1  29       13.37       15.76      3.27 o 
   6   1  29      732.31      751.30     30.82 o 
   7   1  29        6.04       11.31      3.11 o 
   8   1  29        4.54        1.28      1.41 o 
   0   2  29      850.32      868.75     24.06 o 
   1   2  29       81.61       59.78      6.93 o 
   2   2  29      240.36      235.76     10.96 o 
   3   2  29       61.11       59.63      4.85 o 
   4   2  29      159.06      145.60      7.62 o 
   5   2  29      328.43      329.81     10.81 o 
   6   2  29       38.09       44.13      3.97 o 
   7   2  29        6.02        7.52      2.24 o 
   8   2  29        2.21        2.12      1.86 o 
   1   3  29        0.00       -2.79      2.79 o 
   2   3  29        0.01       -3.11      3.11 o 
   3   3  29     1155.90     1192.30     30.50 o 
   4   3  29       85.10       80.46      7.60 o 
   5   3  29       65.09       68.24      6.53 o 
   6   3  29      114.92      122.20      7.40 o 
   7   3  29        0.07       -2.99      2.99 o 
   0   4  29      574.66      645.76     20.65 o 
   1   4  29      103.85       93.14      5.83 o 
   2   4  29       27.42       21.00      3.46 o 
   3   4  29       54.67       50.50      6.08 o 
   4   4  29       58.38       61.12      9.72 o 
   5   4  29       14.79       16.79      3.16 o 
   6   4  29       14.54       10.27      2.13 o 
   7   4  29        5.69        8.95      3.26 o 
   1   5  29       17.53       11.84      2.52 o 
   2   5  29      762.50      806.17     16.38 o 
   3   5  29       58.96       43.81      3.90 o 
   4   5  29       23.00       15.60      3.05 o 
   5   5  29       10.99        9.36      2.35 o 
   6   5  29       61.66       51.73      5.52 o 
   0   6  29      703.13      744.42     25.14 o 
   1   6  29       16.19       11.83      2.94 o 
   2   6  29       22.68       20.91      3.30 o 
   3   6  29       69.65       68.53      4.78 o 
   4   6  29      262.27      247.30     15.09 o 
   5   6  29       61.06       52.50      6.48 o 
   1   7  29        0.08        1.15      1.70 o 
   2   7  29       82.04       79.75      4.53 o 
   3   7  29      195.89      175.47     11.92 o 
   0   0  30       84.94       50.64      9.65 o 
   1   0  30      508.03      428.83     18.72 o 
   2   0  30      735.48      647.67     17.54 o 
   3   0  30       40.73       34.95      4.59 o 
   4   0  30       78.68       82.18      7.71 o 
   5   0  30      213.27      219.41     20.60 o 
   6   0  30      297.36      314.07     16.57 o 
   7   0  30        0.24        0.19      2.58 o 
   8   0  30       25.19       19.37      2.95 o 
   1   1  30       78.72       49.53      3.82 o 
   2   1  30       67.82       56.33      3.95 o 
   3   1  30        2.67       -0.11      1.88 o 
   4   1  30      761.02      758.87     17.35 o 
   5   1  30      287.21      293.54     10.42 o 
   6   1  30      105.75      111.24      7.06 o 
   7   1  30       57.76       57.82      4.44 o 
   8   1  30       41.02       34.17      3.75 o 
   0   2  30      407.46      336.36     15.23 o 
   1   2  30        0.06       -0.87      2.32 o 
   2   2  30      167.33      147.06      8.72 o 
   3   2  30        4.81        9.04      3.15 o 
   4   2  30        3.61        3.96      2.27 o 
   5   2  30        3.93        1.43      2.04 o 
   6   2  30      717.96      730.65     18.18 o 
   7   2  30      103.01      119.54      8.65 o 
   1   3  30       92.30       95.77      5.81 o 
   2   3  30      324.41      318.80     12.51 o 
   3   3  30       10.98       17.07      3.63 o 
   4   3  30       36.83       27.45      4.45 o 
   5   3  30        3.14        2.53      2.78 o 
   6   3  30      106.62      114.77      6.71 o 
   7   3  30      200.74      174.01      8.70 o 
   0   4  30      978.11      990.42     25.11 o 
   1   4  30       21.11       18.78      3.34 o 
   2   4  30       89.25       85.76      5.57 o 
   3   4  30       19.29        7.52      4.51 o 
   4   4  30       79.73      101.47      7.46 o 
   5   4  30        7.50        7.25      3.48 o 
   6   4  30        0.30       -3.11      3.11 o 
   1   5  30       37.35       24.33      3.04 o 
   2   5  30       66.19       72.03      6.01 o 
   3   5  30        4.94        0.51      2.61 o 
   4   5  30       25.59       27.17      3.35 o 
   5   5  30        1.68       16.69      3.23 o 
   0   6  30     1391.60     1405.16     33.00 o 
   1   6  30       19.29       20.19      4.28 o 
   2   6  30        7.72        6.63      2.21 o 
   3   6  30      166.21      172.24     10.76 o 
   4   6  30        6.99        2.41      1.78 o 
   1   7  30       73.76       68.90      4.18 o 
   2   7  30       35.27       41.37      4.54 o 
   1   1  31        7.36        9.08      2.27 o 
   2   1  31       62.04       56.31      4.35 o 
   3   1  31       46.31       38.93      3.66 o 
   4   1  31       79.12       82.76      5.95 o 
   5   1  31      252.01      252.27      9.30 o 
   6   1  31        1.59        2.27      2.30 o 
   7   1  31        0.13       -1.86      1.98 o 
   0   2  31      311.42      304.03     14.48 o 
   1   2  31        0.44        5.00      2.39 o 
   2   2  31       12.16        3.47      3.03 o 
   3   2  31       42.21       40.29      4.98 o 
   4   2  31      309.67      296.06     10.22 o 
   5   2  31      294.96      304.65      9.60 o 
   6   2  31       22.14       23.94      7.22 o 
   7   2  31      211.48      185.66      9.67 o 
   1   3  31       16.56       15.12      2.98 o 
   2   3  31       48.44       53.54      6.88 o 
   3   3  31       42.49       48.55      6.08 o 
   4   3  31        1.01        3.66      3.47 o 
   5   3  31       61.57       65.12      5.89 o 
   6   3  31       51.46       63.51      6.73 o 
   0   4  31       48.67       37.81      5.50 o 
   1   4  31       32.11       27.00      3.33 o 
   2   4  31       69.99       63.06      4.45 o 
   3   4  31        0.02        2.71      2.70 o 
   4   4  31       47.85       51.31      7.83 o 
   5   4  31      238.88      236.15      7.96 o 
   6   4  31        7.96        1.77      2.44 o 
   1   5  31      348.64      379.90      9.65 o 
   2   5  31       11.33       13.82      2.73 o 
   3   5  31      166.28      159.57      8.31 o 
   4   5  31      219.07      230.97     22.41 o 
   5   5  31      139.30      132.17      7.77 o 
   0   6  31      507.23      537.35     19.12 o 
   1   6  31       45.31       45.91      4.23 o 
   2   6  31       21.63       25.32      2.91 o 
   3   6  31       30.58       29.90      4.47 o 
   1   7  31      171.49      161.16      7.93 o 
   0   0  32        3.92        3.29      5.21 o 
   1   0  32      162.53      136.66      8.29 o 
   2   0  32      528.12      501.92     15.20 o 
   3   0  32       16.44       22.33      4.84 o 
   4   0  32       48.68       40.64      5.47 o 
   5   0  32      419.64      424.52     19.57 o 
   6   0  32       18.64       16.94      4.32 o 
   7   0  32       24.76       29.94      4.24 o 
   1   1  32       38.29       36.01      3.25 o 
   2   1  32       96.13       87.98      4.60 o 
   3   1  32       68.23       86.73      5.51 o 
   4   1  32       44.73       40.39      4.26 o 
   5   1  32       14.66       17.48      2.83 o 
   6   1  32       32.43       24.73      3.40 o 
   7   1  32       62.67       79.96      6.63 o 
   0   2  32        1.10        0.39      2.87 o 
   1   2  32      173.95      166.50      8.96 o 
   2   2  32      196.54      183.81      9.38 o 
   3   2  32       50.30       53.01      5.28 o 
   4   2  32       91.39       98.60      7.90 o 
   5   2  32       69.41       76.86      8.00 o 
   6   2  32      173.14      200.29     11.74 o 
   7   2  32       54.14       55.82      4.96 o 
   1   3  32       15.79       25.36      5.31 o 
   2   3  32      114.75      113.21      7.41 o 
   3   3  32      194.12      176.18     12.60 o 
   4   3  32      188.86      180.81      9.88 o 
   5   3  32        8.38       10.88      3.04 o 
   6   3  32      524.41      593.18     17.49 o 
   0   4  32       32.99       23.89      4.23 o 
   1   4  32        7.36       -0.09      2.04 o 
   2   4  32        1.89        3.05      2.35 o 
   3   4  32        7.82        3.33      3.15 o 
   4   4  32       20.61       27.05      3.87 o 
   5   4  32       95.54       99.21      5.59 o 
   1   5  32       11.66       16.00      3.43 o 
   2   5  32       19.76       20.28      3.06 o 
   3   5  32       74.75       56.00      4.78 o 
   4   5  32       68.16       63.19      5.06 o 
   0   6  32        2.18        4.98      2.86 o 
   1   6  32       10.17        9.67      2.06 o 
   2   6  32      233.81      256.10     11.82 o 
   3   6  32       13.32       16.53      3.20 o 
   1   1  33       29.69       26.72      3.14 o 
   2   1  33       89.08       96.15      5.15 o 
   3   1  33       57.71       43.67      4.47 o 
   4   1  33      132.44      124.81      7.61 o 
   5   1  33      158.04      171.31      8.29 o 
   6   1  33        0.70        3.52      2.02 o 
   0   2  33      633.02      603.03     18.98 o 
   1   2  33      498.75      479.00     14.44 o 
   2   2  33      582.82      568.02     15.69 o 
   3   2  33      293.03      283.43     13.07 o 
   4   2  33        0.45       -0.49      2.77 o 
   5   2  33       73.27       79.93      6.08 o 
   6   2  33       13.30       18.45      4.00 o 
   1   3  33      161.85      141.90      6.50 o 
   2   3  33      274.87      239.25     10.04 o 
   3   3  33       53.97       63.62      6.31 o 
   4   3  33       55.75       72.66      6.30 o 
   5   3  33        1.67        4.13      2.62 o 
   0   4  33        0.02       -3.06      3.06 o 
   1   4  33       15.14       13.39      2.54 o 
   2   4  33      362.93      366.09     13.73 o 
   3   4  33      219.65      244.74     11.64 o 
   4   4  33       13.98        9.53      2.56 o 
   5   4  33        1.03       -2.13      2.13 o 
   1   5  33       42.96       34.77      3.20 o 
   2   5  33       12.89       12.20      2.79 o 
   3   5  33       88.01       73.54     13.34 o 
   4   5  33      172.18      193.31      9.36 o 
   0   6  33      169.18      184.18      9.28 o 
   1   6  33       20.72       31.29      4.22 o 
   2   6  33      220.12      227.53      9.79 o 
   0   0  34      196.73      172.07     15.75 o 
   1   0  34       28.19       19.23      3.55 o 
   2   0  34        1.11       -1.04      3.90 o 
   3   0  34      125.82      130.51     10.60 o 
   4   0  34        3.17       -1.69      3.43 o 
   5   0  34        1.67        6.03      3.46 o 
   6   0  34       71.59       61.64      5.73 o 
   1   1  34      410.63      360.00      9.33 o 
   2   1  34       42.23       41.08      4.26 o 
   3   1  34      102.46      113.58      6.56 o 
   4   1  34       32.91       38.81      3.79 o 
   5   1  34       77.73       85.96      9.28 o 
   6   1  34      200.08      222.80     10.96 o 
   0   2  34      290.88      285.88     12.57 o 
   1   2  34      288.95      271.82     10.56 o 
   2   2  34      112.12      125.79      7.39 o 
   3   2  34      319.19      297.30     12.74 o 
   4   2  34       50.02       53.61      5.47 o 
   5   2  34      303.04      342.97     15.85 o 
   6   2  34        0.87        0.31      1.98 o 
   1   3  34       14.16       16.43      3.11 o 
   2   3  34      165.84      150.45      7.71 o 
   3   3  34       51.77       68.32      6.18 o 
   4   3  34       71.69       76.26     10.21 o 
   5   3  34       33.89       39.88      5.40 o 
   0   4  34       45.04       44.10      5.25 o 
   1   4  34        1.14       -1.85      1.85 o 
   2   4  34        9.04       11.07      3.02 o 
   3   4  34      114.78      132.16      7.25 o 
   4   4  34        6.02       11.45      2.46 o 
   1   5  34        0.17       -1.63      1.63 o 
   2   5  34        3.56        5.02      2.07 o 
   3   5  34       43.27       55.21      5.51 o 
   1   1  35       63.75       50.75      3.95 o 
   2   1  35       50.28       46.09      3.91 o 
   3   1  35        0.03       -1.48      4.42 o 
   4   1  35       39.38       47.28      4.87 o 
   5   1  35       34.02       32.78      5.92 o 
   0   2  35     1196.51     1208.15     27.62 o 
   1   2  35        6.83        7.73      2.80 o 
   2   2  35      175.96      183.26      8.30 o 
   3   2  35      559.04      587.21     16.76 o 
   4   2  35      250.66      299.44     11.18 o 
   5   2  35       77.42       63.63      6.75 o 
   1   3  35      160.11      143.83      7.12 o 
   2   3  35      686.00      756.77     18.65 o 
   3   3  35      143.43      112.44      7.13 o 
   4   3  35        0.15        4.48      2.35 o 
   0   4  35      229.64      305.98     10.81 o 
   1   4  35       13.43       16.72      2.39 o 
   2   4  35        5.62        5.27      2.11 o 
   3   4  35      274.98      299.73     10.85 o 
   4   4  35      145.01      131.54      7.78 o 
   1   5  35      263.12      287.98     11.87 o 
   2   5  35      168.64      186.17      9.32 o 
   0   0  36        0.28        3.81      4.30 o 
   1   0  36       58.29       60.10      6.33 o 
   2   0  36       75.33       74.76      9.10 o 
   3   0  36       23.54       27.68      5.43 o 
   4   0  36       98.19      113.18      9.29 o 
   5   0  36       13.65       14.75      2.96 o 
   1   1  36      365.00      408.15      9.87 o 
   2   1  36       67.19       61.72      4.63 o 
   3   1  36       15.97        8.07      2.84 o 
   4   1  36        2.12       -0.92      4.00 o 
   5   1  36       22.13       11.65      3.48 o 
   0   2  36      182.37      197.54     14.92 o 
   1   2  36      365.14      386.83     11.14 o 
   2   2  36       12.24       13.19      3.21 o 
   3   2  36       18.78       15.78      3.36 o 
   4   2  36        5.64       -1.31      3.07 o 
   5   2  36       17.30       11.27      2.95 o 
   1   3  36       61.08       49.22      4.11 o 
   2   3  36       16.30       14.85      7.11 o 
   3   3  36       35.87       31.45      3.91 o 
   4   3  36        0.35       -2.14      2.63 o 
   0   4  36       17.65       22.21      4.06 o 
   1   4  36        0.69       -1.79      2.67 o 
   2   4  36        8.14       27.99     14.13 o 
   3   4  36        1.17        8.21      2.74 o 
   1   1  37      100.53       98.15      7.45 o 
   2   1  37       43.43       50.55      7.45 o 
   3   1  37        2.03        0.77      3.39 o 
   4   1  37       82.24       81.00      7.23 o 
   0   2  37       13.16       10.30      4.76 o 
   1   2  37       16.19       23.00      3.08 o 
   2   2  37      146.52      152.99      7.68 o 
   3   2  37       26.36       21.25      3.30 o 
   4   2  37       13.79        9.32      3.22 o 
   1   3  37      100.54      115.42      6.83 o 
   2   3  37        4.68        4.01      1.93 o 
   3   3  37       90.46      111.59      5.59 o 
   1   4  37        8.35       10.96      3.16 o 
   0   0  38       60.19       60.24      7.28 o 
   1   0  38       28.69       25.16      4.84 o 
   2   0  38       24.22       30.93      5.40 o 
   3   0  38       94.67      111.31      7.87 o 
   1   1  38       71.91       92.92      9.09 o 
   2   1  38        0.26        6.29      3.90 o 
   3   1  38      108.80      129.70      9.08 o 
   0   2  38      129.05      122.71     10.40 o 
   1   2  38       27.30       28.63      5.49 o 
   2   2  38       18.44       12.79      4.08 o 
   3   2  38      105.40      100.08      7.85 o 
   1   3  38      291.28      326.78     14.83 o 
   2   3  38       41.21       37.62      5.26 o 
   1   1  39       20.33       23.99      4.88 o 
   2   1  39      146.34      140.72      8.80 o 
   0   2  39        5.84        1.62      2.72 o 
   1   2  39       61.10       74.47      7.37 o 
   2   2  39        1.92       -0.96      2.25 o 
                                                 
